# Supplementary material for: Sodalis glossinidius presence in wild tsetse is only associated with presence of trypanosomes in complex interactions with other tsetse-specific factors
Source: BMC Microbiol. 2018 Nov 23;18(Suppl 1):163. doi: 10.1186/s12866-018-1285-6 (PMC6251152; doi:10.1186/s12866-018-1285-6)
Supplement: Supplementary file 1 — Table S1. Presence/absence of trypanosomes and S. glossinidius in relation to tsetse location, species, sex and age. Since sites differed in the species composition of tsetse, “Subpop” refers to the combination of site and species for the generalised linear modelling. Presence or absence of individual trypanosome species was recorded but, due to the low prevalence of some, only T. congolense (combining the subspecies T. c. kilifi and T. c. savannah), T. vivax and T. brucei were included in separate statistical analyses. The variable “Tryps” included all species and subspecies present. (XLSX 66 kb) [file 12866_2018_1285_MOESM1_ESM.xlsx]

## Sheet: sodalis.csv
Table S1: Presence/absence of trypanosomes and Sodalis glossinidius in relation to tsetse location, species, sex and age. Since sites differed in the species composition of tsetse, "Subpop" refers to the combination of site and species for the generalised linear modelling. Presence or absence of individual trypanosome species was recorded but, due to the low prevalence of some, only T. congolense…
Site	Species	Subpop	Sex	Age	T_congolense_savannah	T_congolense_kilifi	T_congolense	T_ brucei	T_simiae	T_godfreyi	T_vivax	Tryps	S. glossinidius
Zu	Ga	Zu_Ga	Male	Young	0	0	0	0	0	0	1	1	0
Zu	Ga	Zu_Ga	Male	Juvenile	0	0	0	0	0	0	1	1	0
Zu	Ga	Zu_Ga	Male	Young	0	0	0	0	0	0	1	1	0
Zu	Ga	Zu_Ga	Male	Young	0	0	0	0	0	0	1	1	0
Zu	Ga	Zu_Ga	Male	Young	0	0	0	0	0	0	1	1	1
Zu	Ga	Zu_Ga	Male	Young	0	0	0	0	0	0	1	1	0
Zu	Ga	Zu_Ga	Male	Juvenile	0	0	0	0	0	0	1	1	1
Zu	Ga	Zu_Ga	Male	Young	0	0	0	0	0	0	1	1	0
Zu	Ga	Zu_Ga	Male	Juvenile	0	0	0	0	0	0	1	1	0
Zu	Ga	Zu_Ga	Male	Juvenile	0	0	0	0	0	0	1	1	0
Zu	Ga	Zu_Ga	Female	Juvenile	0	0	0	1	0	0	1	1	0
Zu	Ga	Zu_Ga	Female	Juvenile	0	0	0	0	0	0	0	0	1
Zu	Ga	Zu_Ga	Male	Young	0	0	0	0	0	0	1	1	1
Zu	Ga	Zu_Ga	Male	Young	1	1	1	0	0	0	0	1	0
Zu	Ga	Zu_Ga	Male	Juvenile	1	0	1	0	0	0	1	1	0
Zu	Ga	Zu_Ga	Male	Young	0	0	0	0	0	0	1	1	0
Zu	Ga	Zu_Ga	Male	Young	0	0	0	0	0	0	0	0	0
Zu	Ga	Zu_Ga	Male	Young	0	0	0	0	0	0	1	1	1
Zu	Ga	Zu_Ga	Male	Juvenile	0	0	0	0	0	0	1	1	0
Zu	Ga	Zu_Ga	Male	Juvenile	0	0	0	0	0	0	1	1	0
Zu	Ga	Zu_Ga	Male	Young	0	0	0	0	0	0	0	0	1
Zu	Ga	Zu_Ga	Male	Young	0	0	0	0	0	0	1	1	0
Zu	Ga	Zu_Ga	Male	Young	0	0	0	0	0	0	0	0	0
Zu	Ga	Zu_Ga	Male	Young	0	0	0	0	0	0	1	1	0
Zu	Ga	Zu_Ga	Male	Young	0	0	0	0	0	0	0	0	0
Zu	Ga	Zu_Ga	Male	Young	0	0	0	0	0	0	0	0	0
Zu	Ga	Zu_Ga	Male	Juvenile	0	0	0	0	0	0	1	1	1
Zu	Ga	Zu_Ga	Male	Young	0	0	0	0	0	0	1	1	0
Zu	Ga	Zu_Ga	Male	Young	0	0	0	0	0	0	0	0	0
Zu	Ga	Zu_Ga	Male	Juvenile	1	1	1	0	0	0	0	1	0
Zu	Ga	Zu_Ga	Male	Young	0	0	0	0	0	0	1	1	0
Zu	Ga	Zu_Ga	Male	Juvenile	0	0	0	0	0	0	0	0	1
Zu	Ga	Zu_Ga	Male	Young	0	0	0	0	0	0	0	0	0
Zu	Ga	Zu_Ga	Male	Young	0	0	0	0	0	0	1	1	0
Zu	Ga	Zu_Ga	Male	Juvenile	0	0	0	0	0	0	1	1	1
Zu	Ga	Zu_Ga	Male	Young	1	0	1	1	0	0	1	1	0
Zu	Ga	Zu_Ga	Male	Juvenile	0	0	0	0	0	0	0	0	0
Zu	Ga	Zu_Ga	Male	Juvenile	0	0	0	0	0	0	0	0	0
Zu	Ga	Zu_Ga	Male	Juvenile	0	0	0	0	0	0	1	1	0
Zu	Ga	Zu_Ga	Male	Young	1	0	1	0	0	0	1	1	0
Zu	Ga	Zu_Ga	Male	Juvenile	0	0	0	0	0	0	1	1	0
Zu	Ga	Zu_Ga	Male	Young	0	1	1	0	0	0	0	1	0
Zu	Ga	Zu_Ga	Male	Young	0	0	0	0	0	0	0	0	0
Zu	Ga	Zu_Ga	Male	Young	0	0	0	0	0	0	0	0	0
Zu	Ga	Zu_Ga	Male	Juvenile	0	0	0	0	1	0	1	1	0
Zu	Ga	Zu_Ga	Male	Juvenile	0	0	0	0	0	0	1	1	0
Zu	Ga	Zu_Ga	Male	Juvenile	0	0	0	0	0	0	1	1	0
Zu	Ga	Zu_Ga	Male	Juvenile	0	0	0	0	0	0	0	0	0
Zu	Ga	Zu_Ga	Male	Young	0	0	0	0	0	0	0	0	1
Zu	Ga	Zu_Ga	Male	Young	0	0	0	0	0	0	1	1	1
Zu	Ga	Zu_Ga	Male	Young	0	0	0	0	0	0	1	1	0
Zu	Ga	Zu_Ga	Male	Young	0	0	0	0	0	0	0	0	0
Zu	Ga	Zu_Ga	Male	Juvenile	0	0	0	0	0	0	1	1	0
Zu	Ga	Zu_Ga	Male	Juvenile	0	0	0	0	0	0	0	0	0
Zu	Ga	Zu_Ga	Male	Juvenile	0	0	0	0	0	0	0	0	1
Zu	Ga	Zu_Ga	Male	Young	0	0	0	0	0	0	1	1	1
Zu	Ga	Zu_Ga	Male	Juvenile	0	0	0	0	0	0	1	1	0
Zu	Ga	Zu_Ga	Male	Young	0	0	0	0	0	0	0	0	0
Zu	Ga	Zu_Ga	Female	Juvenile	0	0	0	0	0	0	0	0	0
Zu	Ga	Zu_Ga	Male	Juvenile	0	1	1	0	0	0	1	1	0
Zu	Ga	Zu_Ga	Male	Young	0	0	0	0	0	0	0	0	0
Zu	Ga	Zu_Ga	Male	Young	0	0	0	0	0	0	0	0	0
Zu	Ga	Zu_Ga	Male	Juvenile	0	0	0	1	0	0	0	1	0
Zu	Ga	Zu_Ga	Male	Old	0	1	1	0	0	0	0	1	0
Zu	Ga	Zu_Ga	Male	Old	0	1	1	0	0	0	0	1	0
Zu	Ga	Zu_Ga	Male	Juvenile	0	1	1	0	0	0	0	1	0
Zu	Ga	Zu_Ga	Male	Young	0	0	0	0	0	1	1	1	1
Zu	Ga	Zu_Ga	Male	Juvenile	0	0	0	0	0	0	0	0	0
Zu	Ga	Zu_Ga	Male	Young	0	0	0	0	0	0	0	0	0
Zu	Ga	Zu_Ga	Male	Juvenile	0	0	0	0	0	0	0	0	0
Zu	Ga	Zu_Ga	Male	Juvenile	1	0	1	0	0	0	1	1	0
Zu	Ga	Zu_Ga	Male	Young	0	0	0	0	0	0	0	0	0
Zu	Ga	Zu_Ga	Male	Juvenile	0	0	0	0	0	0	1	1	0
Zu	Ga	Zu_Ga	Male	Juvenile	0	0	0	0	0	0	1	1	0
Zu	Ga	Zu_Ga	Male	Juvenile	0	0	0	0	0	0	0	0	1
Zu	Ga	Zu_Ga	Male	Juvenile	0	0	0	0	0	0	0	0	0
Zu	Ga	Zu_Ga	Male	Juvenile	0	0	0	0	0	0	0	0	0
Zu	Ga	Zu_Ga	Male	Young	1	0	1	0	1	0	0	1	0
Zu	Ga	Zu_Ga	Female	Young	0	0	0	0	0	0	0	0	0
Zu	Ga	Zu_Ga	Female	Young	0	0	0	0	0	0	0	0	0
Zu	Ga	Zu_Ga	Female	Old	0	0	0	0	0	0	0	0	0
Zu	Ga	Zu_Ga	Female	Young	0	0	0	0	0	0	1	1	1
Zu	Ga	Zu_Ga	Female	Old	0	0	0	0	0	0	1	1	0
Zu	Ga	Zu_Ga	Female	Old	0	0	0	0	0	0	1	1	0
Zu	Ga	Zu_Ga	Male	Old	1	0	1	0	0	0	0	1	0
Zu	Ga	Zu_Ga	Male	Juvenile	1	1	1	0	0	0	0	1	0
Zu	Ga	Zu_Ga	Male	Juvenile	0	0	0	0	0	0	1	1	0
Zu	Ga	Zu_Ga	Male	Young	0	0	0	0	0	0	0	0	0
Zu	Ga	Zu_Ga	Male	Juvenile	0	0	0	0	0	0	0	0	0
Zu	Ga	Zu_Ga	Male	Young	0	0	0	0	0	0	1	1	1
Zu	Ga	Zu_Ga	Male	Young	0	0	0	1	0	0	0	1	0
Zu	Ga	Zu_Ga	Male	Young	0	0	0	0	1	0	1	1	0
Zu	Ga	Zu_Ga	Male	Young	1	0	1	0	0	0	1	1	0
Zu	Ga	Zu_Ga	Male	Old	0	0	0	0	0	0	1	1	0
Zu	Ga	Zu_Ga	Male	Young	0	0	0	0	1	0	0	1	0
Zu	Ga	Zu_Ga	Male	Juvenile	0	0	0	0	0	0	0	0	0
Zu	Ga	Zu_Ga	Male	Juvenile	0	0	0	0	0	0	0	0	0
Zu	Ga	Zu_Ga	Male	Young	0	0	0	1	0	0	0	1	1
Zu	Ga	Zu_Ga	Male	Young	0	0	0	0	0	0	0	0	0
Zu	Ga	Zu_Ga	Male	Juvenile	1	1	1	0	0	0	0	1	0
Zu	Ga	Zu_Ga	Male	Young	0	0	0	0	0	0	0	0	0
Zu	Ga	Zu_Ga	Male	Juvenile	0	0	0	0	0	0	0	0	0
Zu	Ga	Zu_Ga	Male	Juvenile	0	0	0	0	0	0	0	0	1
Zu	Ga	Zu_Ga	Male	Juvenile	0	0	0	0	1	0	1	1	1
Zu	Ga	Zu_Ga	Male	Juvenile	0	0	0	0	0	0	0	0	0
Zu	Ga	Zu_Ga	Male	Juvenile	1	0	1	1	0	0	0	1	0
Zu	Ga	Zu_Ga	Male	Juvenile	0	0	0	0	0	0	0	0	0
Zu	Ga	Zu_Ga	Male	Young	0	0	0	0	0	0	1	1	0
Zu	Ga	Zu_Ga	Male	Young	0	0	0	0	0	0	1	1	0
Zu	Ga	Zu_Ga	Male	Young	0	0	0	0	0	0	0	0	0
Zu	Ga	Zu_Ga	Male	Juvenile	0	1	1	0	0	0	0	1	1
Zu	Ga	Zu_Ga	Male	Young	1	0	1	1	0	0	0	1	0
Zu	Ga	Zu_Ga	Female	Young	0	0	0	0	0	0	0	0	0
Zu	Ga	Zu_Ga	Female	Young	0	0	0	0	0	0	1	1	0
Zu	Ga	Zu_Ga	Female	Young	1	1	1	0	0	0	0	1	1
Zu	Ga	Zu_Ga	Female	Young	0	0	0	0	0	0	0	0	0
Zu	Ga	Zu_Ga	Female	Young	1	0	1	0	0	0	0	1	0
Zu	Ga	Zu_Ga	Female	Juvenile	0	0	0	1	0	0	0	1	0
Zu	Ga	Zu_Ga	Male	Juvenile	0	0	0	1	0	0	0	1	0
Zu	Ga	Zu_Ga	Male	Juvenile	0	0	0	0	0	0	0	0	0
Zu	Ga	Zu_Ga	Male	Young	0	0	0	0	0	0	0	0	0
Zu	Ga	Zu_Ga	Male	Young	1	1	1	1	0	0	0	1	0
Zu	Ga	Zu_Ga	Male	Young	0	0	0	0	0	0	1	1	0
Zu	Ga	Zu_Ga	Male	Young	0	0	0	0	0	0	0	0	0
Zu	Ga	Zu_Ga	Male	Young	0	0	0	0	0	0	1	1	0
Zu	Ga	Zu_Ga	Male	Young	0	0	0	0	0	0	1	1	0
Zu	Ga	Zu_Ga	Male	Young	0	0	0	1	0	0	1	1	0
Zu	Ga	Zu_Ga	Male	Young	0	0	0	0	0	0	0	0	0
Zu	Ga	Zu_Ga	Male	Young	0	0	0	0	0	0	0	0	0
Zu	Ga	Zu_Ga	Male	Young	0	0	0	0	0	0	1	1	0
Zu	Ga	Zu_Ga	Male	Juvenile	0	0	0	0	1	0	1	1	0
Zu	Ga	Zu_Ga	Male	Young	0	0	0	0	0	0	1	1	0
Zu	Ga	Zu_Ga	Male	Juvenile	0	0	0	0	0	0	0	0	0
Zu	Ga	Zu_Ga	Male	Young	1	0	1	0	0	0	0	1	0
Zu	Ga	Zu_Ga	Male	Young	0	0	0	0	0	0	1	1	0
Zu	Ga	Zu_Ga	Male	Young	0	0	0	0	0	0	1	1	0
Zu	Ga	Zu_Ga	Male	Young	0	0	0	0	0	0	0	0	0
Zu	Ga	Zu_Ga	Male	Juvenile	0	0	0	0	0	0	1	1	0
Zu	Ga	Zu_Ga	Male	Young	1	0	1	0	0	0	0	1	0
Zu	Ga	Zu_Ga	Male	Young	0	0	0	0	0	0	1	1	0
Zu	Ga	Zu_Ga	Male	Juvenile	0	0	0	0	0	0	1	1	0
Zu	Ga	Zu_Ga	Female	Old	0	0	0	0	0	0	0	0	0
Zu	Ga	Zu_Ga	Female	Old	0	0	0	0	0	0	1	1	0
Zu	Ga	Zu_Ga	Female	Young	0	0	0	1	0	0	1	1	0
Zu	Ga	Zu_Ga	Female	Young	1	1	1	0	1	0	0	1	1
Zu	Ga	Zu_Ga	Female	Juvenile	0	1	1	0	1	0	1	1	1
Zu	Ga	Zu_Ga	Female	Juvenile	0	0	0	1	0	0	0	1	0
Zu	Ga	Zu_Ga	Male	Young	0	0	0	1	0	0	1	1	0
Zu	Ga	Zu_Ga	Male	Juvenile	0	0	0	0	0	0	1	1	0
Zu	Ga	Zu_Ga	Male	Juvenile	0	0	0	0	0	0	0	0	0
Zu	Ga	Zu_Ga	Male	Young	0	0	0	0	0	0	0	0	0
Zu	Ga	Zu_Ga	Male	Young	1	0	1	0	0	0	1	1	0
Zu	Ga	Zu_Ga	Male	Juvenile	0	0	0	1	0	0	0	1	0
Zu	Ga	Zu_Ga	Male	Young	0	0	0	0	0	0	1	1	0
Zu	Ga	Zu_Ga	Male	Juvenile	0	0	0	0	0	0	1	1	0
Zu	Ga	Zu_Ga	Male	Young	0	0	0	0	0	0	1	1	0
Zu	Ga	Zu_Ga	Male	Young	0	1	1	0	1	0	0	1	1
Zu	Ga	Zu_Ga	Male	Juvenile	0	0	0	0	0	0	0	0	0
Zu	Ga	Zu_Ga	Male	Young	0	0	0	0	0	0	0	0	0
Zu	Ga	Zu_Ga	Male	Young	0	0	0	0	0	0	0	0	0
Zu	Ga	Zu_Ga	Male	Young	0	0	0	0	0	0	0	0	0
Zu	Ga	Zu_Ga	Male	Juvenile	0	0	0	0	0	0	0	0	0
Zu	Ga	Zu_Ga	Male	Young	0	0	0	0	0	0	1	1	0
Zu	Ga	Zu_Ga	Male	Juvenile	0	0	0	0	0	0	0	0	0
Zu	Ga	Zu_Ga	Male	Young	0	0	0	0	0	0	0	0	0
Zu	Ga	Zu_Ga	Male	Juvenile	0	0	0	0	0	0	0	0	0
Zu	Ga	Zu_Ga	Male	Young	0	0	0	0	0	0	0	0	1
Zu	Ga	Zu_Ga	Male	Juvenile	0	0	0	0	0	0	0	0	1
Zu	Ga	Zu_Ga	Male	Young	1	0	1	0	0	0	0	1	0
Zu	Ga	Zu_Ga	Male	Juvenile	0	1	1	0	0	0	1	1	0
Zu	Ga	Zu_Ga	Male	Juvenile	0	1	1	0	0	0	0	1	1
Zu	Ga	Zu_Ga	Male	Juvenile	0	0	0	0	0	0	0	0	0
Zu	Ga	Zu_Ga	Male	Young	0	1	1	0	0	0	1	1	0
Zu	Ga	Zu_Ga	Male	Young	0	0	0	0	0	0	1	1	0
Zu	Ga	Zu_Ga	Male	Young	0	0	0	0	0	0	0	0	0
Zu	Ga	Zu_Ga	Male	Young	1	1	1	0	0	0	0	1	1
Zu	Ga	Zu_Ga	Female	Young	0	0	0	0	0	0	0	0	1
Zu	Ga	Zu_Ga	Female	Young	0	0	0	0	0	0	0	0	1
Zu	Ga	Zu_Ga	Female	Juvenile	0	0	0	0	1	0	1	1	0
Zu	Ga	Zu_Ga	Female	Juvenile	0	1	1	0	0	0	0	1	1
Zu	Ga	Zu_Ga	Female	Young	0	0	0	0	0	0	1	1	0
Zu	Ga	Zu_Ga	Female	Young	0	0	0	0	0	0	0	0	0
Zu	Ga	Zu_Ga	Male	Young	0	0	0	0	0	0	0	0	0
Zu	Ga	Zu_Ga	Male	Young	1	0	1	0	0	0	0	1	0
Zu	Ga	Zu_Ga	Male	Juvenile	0	0	0	0	0	0	1	1	1
Zu	Ga	Zu_Ga	Male	Juvenile	0	1	1	0	0	0	0	1	0
Zu	Ga	Zu_Ga	Male	Juvenile	0	0	0	0	0	0	0	0	1
Zu	Ga	Zu_Ga	Male	Juvenile	0	0	0	0	1	0	1	1	0
Zu	Ga	Zu_Ga	Male	Juvenile	0	0	0	0	0	0	0	0	0
Zu	Ga	Zu_Ga	Male	Young	0	0	0	0	0	0	0	0	1
Zu	Ga	Zu_Ga	Male	Juvenile	0	0	0	0	0	0	0	0	0
Zu	Ga	Zu_Ga	Male	Juvenile	0	0	0	0	0	0	0	0	0
Zu	Ga	Zu_Ga	Male	Juvenile	0	0	0	0	0	0	0	0	0
Zu	Ga	Zu_Ga	Male	Young	0	0	0	0	0	0	0	0	0
Zu	Ga	Zu_Ga	Male	Juvenile	0	0	0	0	0	0	1	1	0
Zu	Ga	Zu_Ga	Male	Young	0	0	0	0	0	0	0	0	0
Zu	Ga	Zu_Ga	Male	Young	0	0	0	0	0	0	1	1	0
Zu	Ga	Zu_Ga	Male	Young	0	0	0	0	0	0	1	1	0
Zu	Ga	Zu_Ga	Male	Young	0	0	0	0	0	0	0	0	0
Zu	Ga	Zu_Ga	Male	Young	0	0	0	0	0	1	1	1	1
Zu	Ga	Zu_Ga	Male	Juvenile	0	0	0	0	0	0	0	0	0
Zu	Ga	Zu_Ga	Male	Juvenile	0	0	0	0	0	0	0	0	1
Zu	Ga	Zu_Ga	Male	Juvenile	0	0	0	0	0	0	0	0	0
Zu	Ga	Zu_Ga	Male	Juvenile	0	0	0	0	0	0	0	0	0
Zu	Ga	Zu_Ga	Male	Young	0	0	0	0	0	0	0	0	0
Zu	Ga	Zu_Ga	Male	Young	1	0	1	1	1	0	0	1	1
Zu	Ga	Zu_Ga	Male	Juvenile	0	0	0	0	0	0	0	0	0
Zu	Ga	Zu_Ga	Male	Young	0	0	0	0	0	0	1	1	0
Zu	Ga	Zu_Ga	Male	Juvenile	0	0	0	0	0	0	1	1	0
Zu	Ga	Zu_Ga	Male	Juvenile	0	1	1	0	0	0	0	1	0
Zu	Ga	Zu_Ga	Male	Young	0	0	0	0	0	0	0	0	0
Zu	Ga	Zu_Ga	Male	Juvenile	0	0	0	0	0	0	1	1	0
Zu	Ga	Zu_Ga	Male	Young	0	0	0	0	0	0	0	0	0
Zu	Ga	Zu_Ga	Male	Young	0	0	0	0	0	0	0	0	0
Zu	Ga	Zu_Ga	Male	Juvenile	1	0	1	0	0	0	0	1	0
Zu	Ga	Zu_Ga	Male	Juvenile	0	1	1	0	0	0	0	1	0
Zu	Ga	Zu_Ga	Male	Young	0	0	0	0	0	0	0	0	1
Zu	Ga	Zu_Ga	Male	Juvenile	0	0	0	0	0	0	0	0	0
Zu	Ga	Zu_Ga	Male	Young	1	1	1	0	0	0	0	1	1
Zu	Ga	Zu_Ga	Male	Juvenile	0	0	0	0	0	0	1	1	0
Zu	Ga	Zu_Ga	Male	Young	0	0	0	0	0	0	0	0	0
Zu	Ga	Zu_Ga	Male	Young	0	0	0	0	0	0	1	1	0
Zu	Ga	Zu_Ga	Male	Young	0	1	1	0	0	0	0	1	0
Zu	Ga	Zu_Ga	Male	Juvenile	0	0	0	0	0	0	1	1	0
Zu	Ga	Zu_Ga	Male	Young	0	0	0	0	0	0	0	0	0
Zu	Ga	Zu_Ga	Male	Young	0	0	0	0	0	0	0	0	0
Zu	Ga	Zu_Ga	Male	Young	0	0	0	0	0	0	0	0	0
Zu	Ga	Zu_Ga	Male	Juvenile	0	0	0	0	0	0	0	0	0
Zu	Ga	Zu_Ga	Male	Juvenile	0	0	0	0	0	0	0	0	0
Zu	Ga	Zu_Ga	Male	Juvenile	0	0	0	0	0	0	0	0	1
Zu	Ga	Zu_Ga	Male	Young	0	0	0	0	0	0	0	0	0
Zu	Ga	Zu_Ga	Male	Young	0	0	0	0	0	0	1	1	0
Zu	Ga	Zu_Ga	Male	Juvenile	1	0	1	0	0	0	0	1	0
Zu	Ga	Zu_Ga	Male	Juvenile	0	0	0	0	0	0	0	0	0
Zu	Ga	Zu_Ga	Male	Juvenile	0	0	0	0	0	0	0	0	0
Zu	Ga	Zu_Ga	Male	Young	0	1	1	0	0	0	0	1	0
Zu	Ga	Zu_Ga	Male	Young	0	0	0	0	0	0	0	0	0
Zu	Ga	Zu_Ga	Male	Young	0	1	1	1	0	0	0	1	1
Zu	Ga	Zu_Ga	Male	Young	0	1	1	0	0	0	0	1	0
Zu	Ga	Zu_Ga	Male	Young	0	0	0	0	0	0	0	0	0
Zu	Ga	Zu_Ga	Male	Young	0	0	0	0	0	0	0	0	0
Zu	Ga	Zu_Ga	Male	Juvenile	0	0	0	0	0	0	0	0	0
Zu	Ga	Zu_Ga	Male	Juvenile	0	0	0	0	0	0	0	0	0
Zu	Ga	Zu_Ga	Male	Juvenile	1	0	1	0	0	0	0	1	0
Zu	Ga	Zu_Ga	Male	Young	1	0	1	0	0	0	0	1	0
Zu	Ga	Zu_Ga	Male	Young	0	0	0	0	0	0	1	1	0
Zu	Ga	Zu_Ga	Male	Juvenile	0	0	0	0	0	0	0	0	0
Zu	Ga	Zu_Ga	Male	Young	0	0	0	0	0	0	0	0	0
Zu	Ga	Zu_Ga	Female	Young	0	0	0	0	0	0	0	0	0
Zu	Ga	Zu_Ga	Male	Juvenile	0	1	1	0	0	0	0	1	0
Zu	Ga	Zu_Ga	Male	Young	0	0	0	0	0	0	0	0	0
Zu	Ga	Zu_Ga	Male	Juvenile	0	0	0	0	0	0	0	0	0
Zu	Ga	Zu_Ga	Male	Juvenile	1	0	1	1	0	0	0	1	0
Zu	Ga	Zu_Ga	Male	Young	0	0	0	0	0	0	0	0	0
Zu	Ga	Zu_Ga	Male	Juvenile	0	1	1	0	1	0	0	1	0
Zu	Ga	Zu_Ga	Male	Old	0	0	0	0	0	0	0	0	0
Zu	Ga	Zu_Ga	Male	Juvenile	0	0	0	0	0	0	0	0	0
Zu	Ga	Zu_Ga	Male	Young	0	0	0	0	0	0	0	0	0
Zu	Ga	Zu_Ga	Male	Old	1	0	1	1	1	0	1	1	0
Zu	Ga	Zu_Ga	Male	Juvenile	0	0	0	0	0	0	0	0	0
Zu	Ga	Zu_Ga	Male	Juvenile	0	0	0	0	0	0	0	0	0
Zu	Ga	Zu_Ga	Male	Juvenile	0	0	0	0	0	0	0	0	1
Zu	Ga	Zu_Ga	Male	Juvenile	0	0	0	0	0	0	0	0	1
Zu	Ga	Zu_Ga	Male	Young	0	0	0	0	0	0	0	0	0
Zu	Ga	Zu_Ga	Male	Young	0	0	0	0	0	0	0	0	0
Zu	Ga	Zu_Ga	Male	Old	0	0	0	1	0	1	0	1	0
Zu	Ga	Zu_Ga	Male	Young	0	0	0	0	0	0	0	0	0
Zu	Ga	Zu_Ga	Male	Young	0	0	0	0	0	0	0	0	0
Zu	Ga	Zu_Ga	Male	Young	0	0	0	0	0	0	0	0	0
Zu	Ga	Zu_Ga	Male	Young	0	0	0	0	0	0	0	0	0
Zu	Ga	Zu_Ga	Male	Young	0	0	0	0	1	0	1	1	0
Zu	Ga	Zu_Ga	Female	Young	0	0	0	0	0	0	0	0	0
Zu	Ga	Zu_Ga	Male	Young	0	0	0	0	0	0	0	0	1
Zu	Ga	Zu_Ga	Male	Juvenile	0	0	0	0	0	0	1	1	0
Zu	Ga	Zu_Ga	Male	Juvenile	0	0	0	0	0	0	1	1	0
Zu	Ga	Zu_Ga	Male	Juvenile	1	0	1	0	0	0	0	1	0
Zu	Ga	Zu_Ga	Male	Young	0	0	0	0	0	0	0	0	0
Zu	Ga	Zu_Ga	Male	Young	0	0	0	0	0	0	0	0	0
Zu	Ga	Zu_Ga	Male	Young	1	1	1	0	0	0	0	1	0
Zu	Ga	Zu_Ga	Female	Old	0	0	0	0	0	0	1	1	1
Zu	Ga	Zu_Ga	Female	Juvenile	0	0	0	0	0	0	0	0	0
Zu	Ga	Zu_Ga	Female	Young	0	0	0	0	0	0	0	0	0
BR	Gb	BR_Gb	Male	Young	0	0	0	0	0	0	0	0	1
BR	Gb	BR_Gb	Male	Juvenile	0	0	0	0	0	0	0	0	1
BR	Gb	BR_Gb	Male	Young	0	0	0	1	0	0	0	1	1
BR	Gb	BR_Gb	Male	Juvenile	0	0	0	0	0	0	0	0	1
BR	Gb	BR_Gb	Male	Young	0	0	0	0	0	0	0	0	1
BR	Gb	BR_Gb	Male	Juvenile	0	0	0	0	0	0	1	1	1
BR	Gb	BR_Gb	Male	Juvenile	0	0	0	0	0	0	1	1	1
BR	Gb	BR_Gb	Male	Young	0	0	0	0	0	0	0	0	1
BR	Gb	BR_Gb	Male	Young	0	0	0	0	0	0	0	0	1
BR	Gb	BR_Gb	Male	Young	0	0	0	0	0	0	0	0	1
BR	Gb	BR_Gb	Female	Old	1	0	1	0	0	0	0	1	1
BR	Gb	BR_Gb	Female	Old	0	0	0	0	0	0	0	0	1
BR	Gb	BR_Gb	Female	Young	0	0	0	0	0	0	0	0	1
BR	Gb	BR_Gb	Female	Old	0	0	0	0	0	0	0	0	1
BR	Gb	BR_Gb	Female	Juvenile	1	0	1	1	0	0	0	1	1
BR	Gb	BR_Gb	Male	Young	0	0	0	1	0	0	0	1	1
BR	Gb	BR_Gb	Male	Young	0	0	0	0	0	0	0	0	1
BR	Gb	BR_Gb	Male	Old	0	0	0	0	0	0	0	0	1
BR	Gb	BR_Gb	Male	Young	1	0	1	0	0	0	0	1	1
BR	Gb	BR_Gb	Male	Young	0	0	0	0	0	0	0	0	1
BR	Gb	BR_Gb	Male	Young	1	0	1	0	0	0	0	1	1
BR	Gb	BR_Gb	Male	Young	1	0	1	0	0	0	0	1	1
BR	Gb	BR_Gb	Male	Young	0	0	0	0	0	0	0	0	1
BR	Gb	BR_Gb	Male	Young	1	0	1	1	0	0	0	1	1
BR	Gb	BR_Gb	Male	Young	1	0	1	0	0	0	0	1	1
BR	Gb	BR_Gb	Male	Young	0	0	0	0	0	0	0	0	1
BR	Gb	BR_Gb	Male	Young	0	0	0	0	0	0	0	0	1
BR	Gb	BR_Gb	Male	Juvenile	0	0	0	0	0	0	0	0	1
BR	Gb	BR_Gb	Male	Young	0	0	0	1	0	0	0	1	1
BR	Gb	BR_Gb	Male	Young	0	0	0	0	0	0	0	0	1
BR	Gb	BR_Gb	Male	Young	1	0	1	0	0	0	0	1	1
BR	Gb	BR_Gb	Male	Juvenile	0	0	0	0	0	0	0	0	1
BR	Gb	BR_Gb	Male	Juvenile	0	0	0	0	0	0	0	0	1
BR	Gb	BR_Gb	Female	Juvenile	0	0	0	0	0	0	0	0	1
BR	Gb	BR_Gb	Female	Young	0	0	0	0	0	0	0	0	1
BR	Gb	BR_Gb	Female	Juvenile	0	0	0	0	0	0	0	0	1
BR	Gb	BR_Gb	Female	Young	0	0	0	0	0	0	0	0	1
BR	Gb	BR_Gb	Female	Juvenile	0	0	0	0	0	0	1	1	1
BR	Gb	BR_Gb	Female	Juvenile	0	0	0	0	0	0	0	0	1
BR	Gb	BR_Gb	Female	Juvenile	1	0	1	0	0	0	0	1	1
BR	Gb	BR_Gb	Male	Young	1	0	1	0	0	0	1	1	1
BR	Gb	BR_Gb	Male	Young	0	0	0	0	0	0	1	1	1
BR	Gb	BR_Gb	Male	Young	0	0	0	0	0	0	0	0	1
BR	Gb	BR_Gb	Male	Young	1	0	1	0	0	0	0	1	1
BR	Gb	BR_Gb	Male	Young	0	0	0	0	0	0	0	0	1
BR	Gb	BR_Gb	Male	Young	1	0	1	0	0	0	0	1	1
BR	Gb	BR_Gb	Male	Old	0	0	0	0	0	0	0	0	1
BR	Gb	BR_Gb	Female	Young	0	0	0	1	0	0	0	1	1
BR	Gb	BR_Gb	Female	Young	0	0	0	0	0	0	0	0	1
BR	Gb	BR_Gb	Female	Old	0	0	0	0	0	0	0	0	1
BR	Gb	BR_Gb	Female	Old	0	0	0	0	0	0	0	0	1
BR	Gb	BR_Gb	Female	Young	0	0	0	0	0	0	0	0	1
BR	Gb	BR_Gb	Female	Juvenile	0	0	0	0	0	0	0	0	1
BR	Gb	BR_Gb	Female	Juvenile	1	0	1	0	0	0	0	1	1
BR	Gb	BR_Gb	Female	Old	0	0	0	0	0	0	0	0	1
BR	Gb	BR_Gb	Male	Juvenile	0	0	0	0	0	0	0	0	1
BR	Gb	BR_Gb	Male	Young	0	0	0	0	0	0	1	1	1
BR	Gb	BR_Gb	Male	Old	0	0	0	0	0	0	0	0	1
BR	Gb	BR_Gb	Male	Old	1	0	1	0	0	0	0	1	1
BR	Gb	BR_Gb	Male	Juvenile	0	0	0	0	0	0	0	0	1
BR	Gb	BR_Gb	Male	Young	0	0	0	0	0	0	0	0	1
BR	Gb	BR_Gb	Male	Young	0	0	0	0	0	0	0	0	1
BR	Gb	BR_Gb	Male	Juvenile	0	0	0	0	0	0	0	0	1
BR	Gb	BR_Gb	Male	Juvenile	0	0	0	0	0	0	0	0	1
BR	Gb	BR_Gb	Male	Young	0	0	0	0	0	0	1	1	1
BR	Gb	BR_Gb	Male	Young	0	1	1	0	1	0	1	1	1
BR	Gb	BR_Gb	Male	Young	0	0	0	0	0	0	0	0	1
BR	Gb	BR_Gb	Male	Juvenile	0	0	0	0	0	0	0	0	1
BR	Gb	BR_Gb	Male	Juvenile	0	0	0	0	0	0	1	1	1
BR	Gb	BR_Gb	Male	Juvenile	0	0	0	0	0	0	0	0	1
BR	Gb	BR_Gb	Male	Young	0	0	0	0	0	0	0	0	1
BR	Gb	BR_Gb	Male	Young	1	0	1	0	0	0	0	1	1
BR	Gb	BR_Gb	Male	Young	0	0	0	0	0	0	0	0	1
BR	Gb	BR_Gb	Male	Juvenile	1	0	1	0	0	0	0	1	1
BR	Gb	BR_Gb	Male	Juvenile	0	0	0	0	0	0	0	0	1
BR	Gb	BR_Gb	Female	Old	0	1	1	1	1	0	0	1	1
BR	Gb	BR_Gb	Female	Juvenile	0	0	0	0	0	0	0	0	1
BR	Gb	BR_Gb	Female	Old	0	1	1	0	1	1	1	1	1
BR	Gb	BR_Gb	Female	Juvenile	0	0	0	1	0	0	0	1	1
BR	Gb	BR_Gb	Female	Young	0	0	0	0	1	0	0	1	1
BR	Gb	BR_Gb	Female	Juvenile	0	0	0	0	0	0	0	0	1
BR	Gb	BR_Gb	Female	Old	0	0	0	0	0	0	0	0	1
BR	Gb	BR_Gb	Female	Juvenile	0	0	0	1	0	0	0	1	1
BR	Gb	BR_Gb	Female	Young	0	0	0	0	0	0	0	0	1
BR	Gb	BR_Gb	Female	Juvenile	0	0	0	0	0	0	0	0	1
BR	Gb	BR_Gb	Female	Young	0	0	0	0	0	0	1	1	1
BR	Gb	BR_Gb	Female	Young	0	0	0	0	0	0	0	0	1
BR	Gb	BR_Gb	Female	Juvenile	1	0	1	0	0	0	1	1	1
BR	Gb	BR_Gb	Female	Juvenile	0	0	0	0	0	0	0	0	1
BR	Gb	BR_Gb	Female	Juvenile	0	0	0	1	0	0	0	1	1
BR	Gb	BR_Gb	Female	Juvenile	0	0	0	0	0	0	1	1	1
BR	Gb	BR_Gb	Female	Juvenile	0	0	0	0	0	0	0	0	1
BR	Gb	BR_Gb	Female	Young	0	0	0	0	0	0	0	0	1
BR	Gb	BR_Gb	Female	Juvenile	0	0	0	0	0	0	0	0	1
BR	Gb	BR_Gb	Male	Juvenile	0	0	0	0	0	0	0	0	1
BR	Gb	BR_Gb	Male	Young	0	0	0	0	0	0	0	0	1
BR	Gb	BR_Gb	Male	Young	0	0	0	0	0	0	0	0	1
BR	Gb	BR_Gb	Male	Juvenile	1	0	1	0	0	0	0	1	1
BR	Gb	BR_Gb	Male	Juvenile	1	0	1	1	0	0	0	1	1
BR	Gb	BR_Gb	Male	Juvenile	1	0	1	0	0	0	0	1	1
BR	Gb	BR_Gb	Male	Young	0	0	0	0	0	0	1	1	1
BR	Gb	BR_Gb	Male	Young	0	0	0	0	0	0	0	0	1
BR	Gb	BR_Gb	Male	Young	1	0	1	0	0	0	1	1	1
BR	Gb	BR_Gb	Male	Juvenile	0	0	0	0	0	0	0	0	1
BR	Gb	BR_Gb	Male	Juvenile	0	0	0	0	0	0	0	0	1
BR	Gb	BR_Gb	Male	Young	0	0	0	0	0	0	0	0	1
BR	Gb	BR_Gb	Male	Juvenile	1	0	1	0	0	0	0	1	1
BR	Gb	BR_Gb	Male	Juvenile	0	0	0	0	0	0	0	0	1
BR	Gb	BR_Gb	Male	Young	0	0	0	0	0	0	0	0	1
BR	Gb	BR_Gb	Male	Juvenile	0	0	0	0	0	0	0	0	1
BR	Gb	BR_Gb	Male	Young	0	0	0	0	0	0	0	0	1
BR	Gb	BR_Gb	Male	Juvenile	0	0	0	0	0	0	0	0	1
BR	Gb	BR_Gb	Male	Young	0	0	0	0	0	0	0	0	1
BR	Gb	BR_Gb	Male	Young	0	0	0	0	0	0	0	0	1
BR	Gb	BR_Gb	Male	Young	0	0	0	0	0	0	0	0	1
BR	Gb	BR_Gb	Male	Young	0	0	0	0	0	0	0	0	1
BR	Gb	BR_Gb	Male	Juvenile	0	0	0	0	0	0	1	1	1
BR	Gb	BR_Gb	Male	Young	0	0	0	1	0	0	0	1	1
BR	Gb	BR_Gb	Male	Juvenile	0	0	0	0	1	0	0	1	1
BR	Gb	BR_Gb	Male	Young	0	0	0	0	0	0	0	0	1
BR	Gb	BR_Gb	Male	Young	0	0	0	0	0	1	0	1	1
BR	Gb	BR_Gb	Male	Juvenile	0	0	0	0	0	0	0	0	1
BR	Gb	BR_Gb	Male	Young	0	0	0	0	0	0	0	0	1
BR	Gb	BR_Gb	Male	Juvenile	0	0	0	0	0	0	0	0	1
BR	Gb	BR_Gb	Male	Juvenile	0	0	0	0	0	0	0	0	1
BR	Gb	BR_Gb	Male	Young	0	0	0	0	0	0	0	0	1
BR	Gb	BR_Gb	Male	Young	0	0	0	0	0	0	0	0	1
BR	Gb	BR_Gb	Male	Juvenile	0	0	0	0	0	0	0	0	1
BR	Gb	BR_Gb	Male	Young	0	0	0	0	0	0	0	0	1
BR	Gb	BR_Gb	Male	Young	0	0	0	0	0	0	0	0	1
BR	Gb	BR_Gb	Female	Juvenile	0	0	0	0	0	0	0	0	1
BR	Gb	BR_Gb	Female	Young	0	0	0	0	0	0	0	0	1
BR	Gb	BR_Gb	Female	Juvenile	0	0	0	0	0	0	0	0	1
BR	Gb	BR_Gb	Female	Young	0	0	0	0	0	0	0	0	1
BR	Gb	BR_Gb	Female	Juvenile	0	0	0	1	0	0	0	1	1
BR	Gb	BR_Gb	Female	Young	0	0	0	1	0	0	0	1	0
BR	Gb	BR_Gb	Female	Juvenile	0	0	0	0	0	0	0	0	0
BR	Gb	BR_Gb	Female	Young	0	0	0	0	0	0	0	0	1
BR	Gb	BR_Gb	Female	Old	0	0	0	0	0	0	0	0	1
BR	Gb	BR_Gb	Female	Juvenile	0	0	0	0	0	0	0	0	1
BR	Gb	BR_Gb	Female	Young	0	0	0	0	0	0	0	0	0
Mu	Gl	Mu_Gl	Male	Young	0	0	0	0	0	0	1	1	0
Mu	Gl	Mu_Gl	Male	Young	0	0	0	0	0	0	1	1	0
Mu	Gl	Mu_Gl	Male	Juvenile	0	0	0	0	0	0	0	0	0
Mu	Gl	Mu_Gl	Male	Juvenile	0	0	0	0	0	0	0	0	0
Mu	Gl	Mu_Gl	Male	Juvenile	0	0	0	0	0	0	0	0	0
Mu	Gl	Mu_Gl	Male	Young	1	0	1	0	0	0	0	1	0
Mu	Gl	Mu_Gl	Male	Old	0	0	0	0	0	0	1	1	0
Mu	Gl	Mu_Gl	Male	Juvenile	0	0	0	0	0	0	0	0	0
Mu	Gl	Mu_Gl	Male	Juvenile	0	0	0	0	0	0	1	1	0
Mu	Gl	Mu_Gl	Male	Juvenile	0	0	0	0	0	0	1	1	0
Mu	Gl	Mu_Gl	Male	Old	0	0	0	0	0	0	1	1	0
Mu	Gl	Mu_Gl	Female	Young	0	0	0	0	0	0	0	0	0
Mu	Gl	Mu_Gl	Female	Old	0	0	0	0	0	0	0	0	0
Mu	Gl	Mu_Gl	Female	Young	0	0	0	1	0	0	0	1	0
Mu	Gl	Mu_Gl	Female	Young	0	0	0	0	0	0	0	0	0
Mu	Gl	Mu_Gl	Female	Young	0	0	0	0	0	0	0	0	0
Mu	Gl	Mu_Gl	Female	Old	0	0	0	0	0	0	0	0	0
Mu	Gl	Mu_Gl	Female	Old	0	0	0	0	0	0	0	0	0
Mu	Gl	Mu_Gl	Female	Young	0	0	0	0	0	0	1	1	0
Mu	Gl	Mu_Gl	Female	Young	0	0	0	0	0	0	0	0	0
Mu	Gl	Mu_Gl	Female	Old	0	0	0	0	0	0	0	0	0
Mu	Gl	Mu_Gl	Female	Young	0	0	0	0	0	0	0	0	0
Mu	Gl	Mu_Gl	Female	Young	0	0	0	0	0	0	0	0	0
Mu	Gl	Mu_Gl	Female	Old	0	0	0	0	0	0	0	0	0
Mu	Gl	Mu_Gl	Female	Old	0	0	0	0	0	0	0	0	0
Mu	Gl	Mu_Gl	Female	Juvenile	1	0	1	0	0	0	0	1	0
Mu	Gl	Mu_Gl	Male	Juvenile	0	0	0	0	0	0	0	0	0
Mu	Gl	Mu_Gl	Male	Young	0	0	0	0	0	0	0	0	0
Mu	Gl	Mu_Gl	Male	Young	0	0	0	0	0	0	0	0	0
Mu	Gl	Mu_Gl	Male	Old	0	0	0	0	0	0	0	0	0
Mu	Gl	Mu_Gl	Male	Old	1	0	1	0	0	0	0	1	0
Mu	Gl	Mu_Gl	Male	Juvenile	0	0	0	0	0	0	0	0	0
Sa	Gl	Sa_Gl	Male	Juvenile	0	0	0	0	0	0	0	0	0
Sa	Gl	Sa_Gl	Male	Juvenile	0	0	0	0	0	0	0	0	0
Sa	Gl	Sa_Gl	Male	Young	0	0	0	0	0	0	0	0	0
Sa	Gl	Sa_Gl	Male	Juvenile	0	0	0	0	0	0	0	0	0
Sa	Gl	Sa_Gl	Male	Old	0	0	0	0	0	0	0	0	0
Sa	Gl	Sa_Gl	Male	Young	0	0	0	0	0	0	0	0	0
Sa	Gl	Sa_Gl	Female	Juvenile	0	0	0	0	0	0	1	1	0
Sa	Gl	Sa_Gl	Female	Juvenile	0	0	0	0	0	0	0	0	0
Sa	Gl	Sa_Gl	Female	Young	0	0	0	0	0	0	0	0	0
Sa	Gl	Sa_Gl	Female	Young	0	0	0	0	0	0	0	0	0
Sa	Gl	Sa_Gl	Female	Juvenile	0	0	0	0	0	0	0	0	0
Sa	Gl	Sa_Gl	Female	Juvenile	0	0	0	1	0	0	0	1	0
Sa	Gl	Sa_Gl	Female	Juvenile	0	0	0	0	0	0	0	0	0
Sa	Gl	Sa_Gl	Female	Juvenile	0	0	0	0	0	0	0	0	0
Sa	Gl	Sa_Gl	Female	Old	0	0	0	0	0	0	0	0	0
Sa	Gl	Sa_Gl	Female	Young	0	0	0	0	0	0	0	0	0
Sa	Gl	Sa_Gl	Female	Young	0	0	0	0	0	0	0	0	0
Sa	Gl	Sa_Gl	Female	Old	1	0	1	0	0	0	0	1	0
Sa	Gl	Sa_Gl	Female	Young	0	0	0	0	0	0	0	0	0
Sa	Gl	Sa_Gl	Female	Young	0	0	0	0	0	0	0	0	0
Sa	Gl	Sa_Gl	Female	Juvenile	0	0	0	0	0	0	0	0	0
Sa	Gl	Sa_Gl	Female	Young	0	0	0	0	0	0	0	0	0
Sa	Gl	Sa_Gl	Female	Old	0	0	0	0	0	0	0	0	0
Sa	Gl	Sa_Gl	Female	Old	0	0	0	1	0	0	0	1	0
Sa	Gl	Sa_Gl	Female	Young	0	0	0	0	0	0	1	1	0
Sa	Gl	Sa_Gl	Female	Juvenile	1	0	1	0	0	0	0	1	0
Sa	Gl	Sa_Gl	Female	Juvenile	0	0	0	0	0	0	0	0	0
Sa	Gl	Sa_Gl	Female	Juvenile	0	0	0	0	0	0	0	0	0
Sa	Gl	Sa_Gl	Female	Young	0	0	0	0	0	0	0	0	0
Sa	Gl	Sa_Gl	Female	Juvenile	0	0	0	0	0	0	0	0	0
Sa	Gl	Sa_Gl	Female	Young	0	0	0	0	0	0	0	0	0
Sa	Gl	Sa_Gl	Female	Old	0	0	0	0	0	0	0	0	0
Sa	Gl	Sa_Gl	Female	Young	0	0	0	0	0	0	0	0	0
Sa	Gl	Sa_Gl	Female	Juvenile	1	0	1	0	0	0	1	1	0
Sa	Gl	Sa_Gl	Female	Juvenile	0	0	0	0	0	0	0	0	0
Sa	Gl	Sa_Gl	Female	Young	0	0	0	1	0	0	0	1	0
Sa	Gl	Sa_Gl	Female	Juvenile	0	0	0	0	0	0	0	0	0
Sa	Gl	Sa_Gl	Female	Juvenile	0	0	0	0	0	0	0	0	0
Sa	Gl	Sa_Gl	Female	Young	0	0	0	0	0	0	0	0	0
Sa	Gl	Sa_Gl	Female	Juvenile	0	0	0	0	0	0	0	0	0
Sa	Gl	Sa_Gl	Female	Young	0	0	0	0	0	0	0	0	0
Sa	Gl	Sa_Gl	Female	Juvenile	0	0	0	0	0	0	0	0	0
Sa	Gl	Sa_Gl	Female	Juvenile	0	0	0	0	0	0	0	0	0
Sa	Gl	Sa_Gl	Female	Juvenile	0	0	0	0	0	0	0	0	0
Sa	Gl	Sa_Gl	Female	Young	0	0	0	1	0	0	1	1	0
Sa	Gl	Sa_Gl	Female	Juvenile	0	0	0	0	0	0	0	0	0
Sa	Gl	Sa_Gl	Female	Juvenile	0	0	0	1	0	0	0	1	0
Sa	Gl	Sa_Gl	Female	Juvenile	0	0	0	0	0	0	0	0	0
Sa	Gl	Sa_Gl	Female	Juvenile	0	0	0	0	0	0	0	0	0
Sa	Gl	Sa_Gl	Male	Young	0	0	0	0	1	0	1	1	0
Sa	Gl	Sa_Gl	Male	Young	0	0	0	0	0	0	0	0	0
Sa	Gl	Sa_Gl	Male	Juvenile	0	0	0	0	0	0	0	0	0
Sa	Gl	Sa_Gl	Male	Young	0	0	0	0	0	0	0	0	0
Sa	Gl	Sa_Gl	Male	Young	0	0	0	0	0	0	0	0	0
Sa	Gl	Sa_Gl	Male	Old	0	0	0	0	0	0	0	0	0
Sa	Gl	Sa_Gl	Male	Young	0	0	0	0	0	0	0	0	0
Sa	Gl	Sa_Gl	Male	Young	0	0	0	0	0	0	0	0	0
Sa	Gl	Sa_Gl	Male	Juvenile	0	0	0	0	0	0	0	0	0
BR	Gp	BR_Gp	Male	Young	1	0	1	0	0	0	0	1	0
BR	Gp	BR_Gp	Male	Juvenile	1	0	1	0	0	0	1	1	1
BR	Gp	BR_Gp	Female	Young	1	0	1	1	0	0	0	1	0
BR	Gp	BR_Gp	Female	Old	0	1	1	0	0	0	1	1	1
BR	Gp	BR_Gp	Female	Young	0	0	0	0	0	0	0	0	1
BR	Gp	BR_Gp	Male	Young	0	0	0	0	0	0	0	0	1
BR	Gp	BR_Gp	Female	Juvenile	0	0	0	0	0	0	1	1	1
BR	Gp	BR_Gp	Female	Juvenile	0	0	0	0	0	0	0	0	0
BR	Gp	BR_Gp	Female	Young	1	0	1	0	0	0	0	1	1
BR	Gp	BR_Gp	Male	Old	0	0	0	0	0	0	0	0	1
BR	Gp	BR_Gp	Male	Young	0	0	0	0	0	0	0	0	1
BR	Gp	BR_Gp	Male	Young	0	0	0	0	0	0	0	0	1
BR	Gp	BR_Gp	Female	Young	0	0	0	0	0	0	0	0	1
BR	Gp	BR_Gp	Female	Old	1	0	1	0	0	0	1	1	1
BR	Gp	BR_Gp	Male	Young	1	0	1	0	0	0	0	1	0
BR	Gp	BR_Gp	Female	Young	0	0	0	0	0	0	0	0	1
BR	Gp	BR_Gp	Male	Juvenile	0	0	0	0	0	0	0	0	1
BR	Gp	BR_Gp	Male	Young	0	0	0	0	0	0	1	1	0
BR	Gp	BR_Gp	Male	Old	1	0	1	0	0	0	0	1	0
BR	Gp	BR_Gp	Male	Old	0	0	0	0	0	0	0	0	0
BR	Gp	BR_Gp	Male	Juvenile	0	0	0	0	0	0	0	0	1
BR	Gp	BR_Gp	Male	Young	0	0	0	0	0	0	0	0	1
BR	Gp	BR_Gp	Male	Juvenile	0	0	0	0	0	0	0	0	0
BR	Gp	BR_Gp	Male	Young	0	0	0	0	0	0	0	0	1
BR	Gp	BR_Gp	Male	Young	0	0	0	0	0	0	0	0	1
BR	Gp	BR_Gp	Female	Young	0	0	0	0	0	0	0	0	0
BR	Gp	BR_Gp	Female	Juvenile	1	0	1	0	0	0	0	1	1
BR	Gp	BR_Gp	Female	Juvenile	1	0	1	0	0	0	0	1	1
BR	Gp	BR_Gp	Female	Juvenile	0	0	0	0	0	0	0	0	0
BR	Gp	BR_Gp	Female	Juvenile	0	0	0	0	0	0	1	1	1
BR	Gp	BR_Gp	Male	Young	0	1	1	1	1	0	0	1	0
BR	Gp	BR_Gp	Male	Young	0	0	0	0	0	0	0	0	1
BR	Gp	BR_Gp	Male	Young	1	0	1	0	0	0	0	1	1
BR	Gp	BR_Gp	Male	Juvenile	0	0	0	0	0	0	0	0	0
BR	Gp	BR_Gp	Male	Young	1	0	1	0	0	0	0	1	1
BR	Gp	BR_Gp	Male	Juvenile	0	0	0	0	0	0	0	0	1
BR	Gp	BR_Gp	Male	Young	0	0	0	0	0	0	0	0	0
BR	Gp	BR_Gp	Female	Juvenile	0	0	0	0	1	0	1	1	0
BR	Gp	BR_Gp	Female	Old	0	0	0	0	0	0	0	0	0
BR	Gp	BR_Gp	Female	Juvenile	1	0	1	0	0	0	0	1	1
BR	Gp	BR_Gp	Male	Young	0	0	0	0	0	0	0	0	0
BR	Gp	BR_Gp	Female	Old	0	0	0	0	0	0	1	1	1
BR	Gp	BR_Gp	Male	Juvenile	0	0	0	0	0	0	0	0	1
BR	Gp	BR_Gp	Male	Young	0	0	0	0	0	0	0	0	1
BR	Gp	BR_Gp	Female	Young	0	0	0	0	0	0	0	0	1
BR	Gp	BR_Gp	Male	Young	0	0	0	0	0	0	0	0	0
BR	Gp	BR_Gp	Female	Young	1	0	1	0	0	0	0	1	0
BR	Gp	BR_Gp	Male	Juvenile	0	0	0	0	0	0	0	0	1
BR	Gp	BR_Gp	Male	Young	0	0	0	0	0	0	0	0	1
BR	Gp	BR_Gp	Male	Young	0	0	0	0	0	0	0	0	1
BR	Gp	BR_Gp	Male	Juvenile	0	0	0	0	0	0	0	0	1
BR	Gp	BR_Gp	Female	Juvenile	0	0	0	0	0	0	0	0	0
BR	Gp	BR_Gp	Male	Young	0	0	0	0	0	0	0	0	1
BR	Gp	BR_Gp	Male	Young	0	0	0	0	0	0	0	0	1
BR	Gp	BR_Gp	Male	Young	0	0	0	0	0	0	0	0	0
BR	Gp	BR_Gp	Female	Young	0	0	0	0	0	0	0	0	1
BR	Gp	BR_Gp	Female	Old	0	0	0	0	0	0	0	0	0
BR	Gp	BR_Gp	Male	Young	0	0	0	0	0	0	0	0	1
BR	Gp	BR_Gp	Male	Juvenile	0	0	0	0	0	0	0	0	1
BR	Gp	BR_Gp	Female	Old	0	0	0	0	0	0	0	0	0
BR	Gp	BR_Gp	Male	Juvenile	1	1	1	0	0	0	0	1	1
BR	Gp	BR_Gp	Male	Juvenile	0	0	0	0	0	0	1	1	1
BR	Gp	BR_Gp	Male	Young	0	0	0	0	0	0	0	0	1
BR	Gp	BR_Gp	Male	Young	0	0	0	0	0	0	0	0	0
BR	Gp	BR_Gp	Male	Juvenile	0	0	0	0	0	0	0	0	0
BR	Gp	BR_Gp	Male	Young	0	0	0	0	0	0	0	0	1
BR	Gp	BR_Gp	Male	Old	0	0	0	0	0	0	0	0	1
BR	Gp	BR_Gp	Male	Juvenile	0	0	0	0	0	0	0	0	1
BR	Gp	BR_Gp	Female	Young	0	0	0	0	0	0	0	0	1
BR	Gp	BR_Gp	Female	Young	0	0	0	0	0	0	0	0	1
BR	Gp	BR_Gp	Male	Old	0	0	0	0	0	0	0	0	1
BR	Gp	BR_Gp	Male	Young	0	0	0	0	0	0	0	0	1
BR	Gp	BR_Gp	Male	Young	0	0	0	0	0	0	0	0	1
BR	Gp	BR_Gp	Female	Young	0	0	0	0	0	0	0	0	0
BR	Gp	BR_Gp	Male	Young	0	0	0	0	0	0	0	0	1
BR	Gp	BR_Gp	Male	Young	0	0	0	0	0	0	0	0	1
BR	Gp	BR_Gp	Male	Young	0	0	0	0	0	0	1	1	1
BR	Gp	BR_Gp	Male	Young	0	0	0	0	0	0	0	0	0
BR	Gp	BR_Gp	Male	Young	0	0	0	0	0	0	0	0	1
BR	Gp	BR_Gp	Female	Young	0	0	0	0	0	0	1	1	1
BR	Gp	BR_Gp	Male	Young	0	0	0	0	0	0	0	0	1
BR	Gp	BR_Gp	Male	Young	0	0	0	0	0	0	0	0	0
BR	Gp	BR_Gp	Male	Juvenile	1	0	1	0	0	0	0	1	1
BR	Gp	BR_Gp	Male	Juvenile	0	0	0	0	0	0	0	0	1
BR	Gp	BR_Gp	Male	Juvenile	0	0	0	0	0	0	0	0	1
BR	Gp	BR_Gp	Male	Young	0	0	0	0	0	0	0	0	0
BR	Gp	BR_Gp	Male	Young	0	0	0	0	0	0	0	0	1
BR	Gp	BR_Gp	Male	Old	0	0	0	0	0	0	0	0	1
BR	Gp	BR_Gp	Female	Old	0	0	0	0	0	0	1	1	1
BR	Gp	BR_Gp	Female	Old	0	0	0	0	0	0	1	1	1
BR	Gp	BR_Gp	Female	Young	0	0	0	0	0	0	1	1	1
BR	Gp	BR_Gp	Female	Young	1	0	1	0	0	0	0	1	1
BR	Gp	BR_Gp	Female	Young	0	0	0	0	0	0	1	1	1
BR	Gp	BR_Gp	Female	Young	1	0	1	1	0	0	0	1	1
BR	Gp	BR_Gp	Female	Juvenile	0	0	0	0	0	0	0	0	0
BR	Gp	BR_Gp	Female	Juvenile	0	0	0	0	0	0	0	0	1
BR	Gp	BR_Gp	Female	Juvenile	0	0	0	0	0	0	0	0	1
BR	Gp	BR_Gp	Male	Juvenile	0	0	0	0	0	0	0	0	1
BR	Gp	BR_Gp	Male	Young	0	0	0	0	0	0	0	0	1
BR	Gp	BR_Gp	Male	Young	0	0	0	0	0	0	0	0	0
BR	Gp	BR_Gp	Male	Young	0	0	0	0	0	0	1	1	1
BR	Gp	BR_Gp	Male	Young	0	0	0	0	0	0	0	0	0
BR	Gp	BR_Gp	Male	Young	0	0	0	0	0	0	0	0	0
BR	Gp	BR_Gp	Male	Young	0	0	0	0	0	0	0	0	0
BR	Gp	BR_Gp	Male	Juvenile	0	0	0	0	0	0	1	1	0
BR	Gp	BR_Gp	Male	Young	1	0	1	0	0	0	0	1	1
BR	Gp	BR_Gp	Female	Old	0	0	0	0	0	0	1	1	1
BR	Gp	BR_Gp	Female	Juvenile	0	0	0	0	0	0	0	0	1
BR	Gp	BR_Gp	Female	Juvenile	0	0	0	0	0	0	0	0	1
BR	Gp	BR_Gp	Male	Young	0	0	0	0	0	0	1	1	1
BR	Gp	BR_Gp	Male	Old	0	0	0	0	0	0	0	0	0
BR	Gp	BR_Gp	Female	Young	0	0	0	0	0	0	0	0	1
BR	Gp	BR_Gp	Male	Young	0	0	0	0	0	0	0	0	0
BR	Gp	BR_Gp	Male	Young	0	0	0	0	0	0	0	0	1
BR	Gp	BR_Gp	Male	Young	0	0	0	0	0	0	1	1	1
BR	Gp	BR_Gp	Male	Juvenile	0	0	0	0	0	0	1	1	1
BR	Gp	BR_Gp	Male	Young	0	0	0	0	0	0	0	0	0
BR	Gp	BR_Gp	Female	Old	0	0	0	0	0	0	1	1	0
BR	Gp	BR_Gp	Female	Juvenile	0	0	0	0	0	0	1	1	0
BR	Gp	BR_Gp	Male	Old	0	0	0	0	0	0	0	0	1
BR	Gp	BR_Gp	Male	Juvenile	0	0	0	0	0	0	1	1	1
BR	Gp	BR_Gp	Male	Young	0	0	0	0	0	0	0	0	1
BR	Gp	BR_Gp	Male	Young	1	0	1	0	0	0	1	1	1
BR	Gp	BR_Gp	Male	Young	0	0	0	0	0	0	0	0	1
BR	Gp	BR_Gp	Male	Young	0	0	0	0	0	0	1	1	1
BR	Gp	BR_Gp	Male	Juvenile	0	0	0	0	0	0	0	0	1
BR	Gp	BR_Gp	Male	Young	0	0	0	0	0	0	1	1	1
BR	Gp	BR_Gp	Male	Young	0	0	0	0	0	0	0	0	1
BR	Gp	BR_Gp	Male	Young	0	0	0	0	0	0	0	0	0
BR	Gp	BR_Gp	Female	Young	0	0	0	0	0	0	1	1	0
BR	Gp	BR_Gp	Female	Old	0	0	0	0	0	0	1	1	1
BR	Gp	BR_Gp	Female	Young	1	0	1	0	0	0	1	1	1
BR	Gp	BR_Gp	Female	Young	0	0	0	0	0	0	1	1	1
BR	Gp	BR_Gp	Female	Old	0	0	0	0	0	0	0	0	1
BR	Gp	BR_Gp	Female	Juvenile	0	0	0	0	0	0	0	0	1
BR	Gp	BR_Gp	Female	Young	1	0	1	0	0	0	0	1	1
BR	Gp	BR_Gp	Female	Young	1	0	1	0	0	0	1	1	0
BR	Gp	BR_Gp	Female	Young	0	0	0	0	0	0	0	0	0
BR	Gp	BR_Gp	Male	Young	0	0	0	0	0	0	0	0	1
BR	Gp	BR_Gp	Male	Juvenile	0	0	0	0	0	0	0	0	1
BR	Gp	BR_Gp	Male	Young	0	0	0	0	0	0	0	0	1
BR	Gp	BR_Gp	Male	Young	0	0	0	0	0	0	0	0	1
BR	Gp	BR_Gp	Male	Young	1	0	1	0	0	0	0	1	1
BR	Gp	BR_Gp	Male	Juvenile	0	0	0	0	0	0	0	0	1
BR	Gp	BR_Gp	Male	Juvenile	0	0	0	0	0	0	0	0	0
BR	Gp	BR_Gp	Male	Young	1	0	1	0	0	0	0	1	1
BR	Gp	BR_Gp	Male	Old	0	0	0	0	0	0	0	0	1
BR	Gp	BR_Gp	Female	Juvenile	0	0	0	0	0	0	0	0	1
BR	Gp	BR_Gp	Female	Juvenile	0	0	0	0	0	0	0	0	0
BR	Gp	BR_Gp	Female	Young	0	0	0	0	0	0	0	0	0
BR	Gp	BR_Gp	Female	Juvenile	0	0	0	0	0	0	0	0	1
BR	Gp	BR_Gp	Female	Young	0	0	0	0	0	0	0	0	1
BR	Gp	BR_Gp	Male	Old	0	0	0	0	0	0	0	0	1
BR	Gp	BR_Gp	Male	Juvenile	0	0	0	1	0	0	0	1	1
Mu	Gp	Mu_Gp	Male	Young	0	0	0	0	0	0	0	0	0
Mu	Gp	Mu_Gp	Male	Young	0	0	0	0	0	0	0	0	0
Mu	Gp	Mu_Gp	Female	Young	0	0	0	1	0	0	0	1	0
Mu	Gp	Mu_Gp	Male	Juvenile	0	0	0	0	0	0	0	0	0
Mu	Gp	Mu_Gp	Male	Young	0	0	0	0	0	0	0	0	0
Mu	Gp	Mu_Gp	Female	Juvenile	0	0	0	0	0	0	0	0	0
Mu	Gp	Mu_Gp	Female	Young	0	0	0	0	0	0	0	0	0
Mu	Gp	Mu_Gp	Female	Young	1	0	1	0	0	0	0	1	0
Mu	Gp	Mu_Gp	Male	Juvenile	1	0	1	0	0	0	0	1	0
Mu	Gp	Mu_Gp	Male	Young	0	0	0	0	0	0	0	0	0
Mu	Gp	Mu_Gp	Male	Young	0	0	0	0	0	0	0	0	0
Mu	Gp	Mu_Gp	Male	Young	0	0	0	0	0	0	0	0	0
Mu	Gp	Mu_Gp	Male	Young	0	0	0	0	0	0	1	1	0
Mu	Gp	Mu_Gp	Male	Young	0	0	0	0	0	0	0	0	0
Mu	Gp	Mu_Gp	Male	Young	1	0	1	0	0	0	0	1	0
Mu	Gp	Mu_Gp	Male	Juvenile	1	0	1	0	0	0	1	1	0
Mu	Gp	Mu_Gp	Male	Young	0	0	0	0	0	0	0	0	0
Mu	Gp	Mu_Gp	Male	Young	0	0	0	0	0	0	0	0	0
Mu	Gp	Mu_Gp	Male	Juvenile	0	0	0	0	0	0	0	0	0
Mu	Gp	Mu_Gp	Male	Young	0	0	0	0	0	0	0	0	0
Mu	Gp	Mu_Gp	Male	Juvenile	0	0	0	0	0	0	0	0	0
Mu	Gp	Mu_Gp	Female	Young	0	0	0	0	0	0	0	0	0
Mu	Gp	Mu_Gp	Female	Young	0	0	0	0	0	0	0	0	0
Mu	Gp	Mu_Gp	Female	Young	0	0	0	0	0	0	0	0	0
Mu	Gp	Mu_Gp	Female	Juvenile	1	0	1	0	0	0	0	1	0
Mu	Gp	Mu_Gp	Female	Young	0	0	0	0	0	0	0	0	0
Mu	Gp	Mu_Gp	Female	Juvenile	0	0	0	0	0	0	0	0	0
Mu	Gp	Mu_Gp	Female	Old	0	0	0	0	0	0	0	0	0
Mu	Gp	Mu_Gp	Female	Young	0	0	0	0	0	0	0	0	0
Mu	Gp	Mu_Gp	Female	Young	0	0	0	0	0	0	0	0	0
Mu	Gp	Mu_Gp	Female	Young	0	0	0	0	0	0	0	0	0
Mu	Gp	Mu_Gp	Female	Young	0	0	0	0	0	0	0	0	0
Mu	Gp	Mu_Gp	Female	Young	0	0	0	0	0	0	1	1	0
Mu	Gp	Mu_Gp	Female	Young	1	0	1	0	0	0	0	1	0
Mu	Gp	Mu_Gp	Female	Old	0	0	0	0	0	0	1	1	0
Mu	Gp	Mu_Gp	Female	Juvenile	0	0	0	0	0	0	0	0	0
Mu	Gp	Mu_Gp	Male	Young	1	0	1	0	0	0	0	1	0
Mu	Gp	Mu_Gp	Male	Young	0	0	0	0	0	0	0	0	0
Mu	Gp	Mu_Gp	Male	Young	0	0	0	0	0	0	1	1	0
Mu	Gp	Mu_Gp	Male	Juvenile	0	0	0	0	1	0	0	1	0
Mu	Gp	Mu_Gp	Male	Young	0	0	0	0	0	0	0	0	0
Mu	Gp	Mu_Gp	Male	Juvenile	0	0	0	0	0	0	1	1	0
Mu	Gp	Mu_Gp	Male	Juvenile	0	0	0	0	0	0	0	0	0
Mu	Gp	Mu_Gp	Male	Juvenile	1	1	1	1	1	0	0	1	0
Mu	Gp	Mu_Gp	Male	Juvenile	0	0	0	0	0	0	1	1	0
Mu	Gp	Mu_Gp	Female	Young	1	0	1	1	0	0	0	1	0
Mu	Gp	Mu_Gp	Female	Young	0	0	0	0	0	0	1	1	0
Mu	Gp	Mu_Gp	Female	Juvenile	0	0	0	0	0	0	0	0	0
Mu	Gp	Mu_Gp	Female	Old	0	0	0	0	0	0	0	0	0
Mu	Gp	Mu_Gp	Female	Young	0	0	0	0	0	0	0	0	0
Mu	Gp	Mu_Gp	Female	Young	0	0	0	0	0	0	0	0	0
Mu	Gp	Mu_Gp	Female	Young	0	0	0	0	0	0	0	0	0
Mu	Gp	Mu_Gp	Female	Juvenile	0	0	0	0	0	0	0	0	0
Mu	Gp	Mu_Gp	Female	Juvenile	0	0	0	0	0	0	1	1	0
Mu	Gp	Mu_Gp	Female	Old	0	0	0	0	0	0	0	0	0
Mu	Gp	Mu_Gp	Female	Young	0	0	0	0	0	0	0	0	0
Mu	Gp	Mu_Gp	Female	Young	0	0	0	0	0	0	0	0	0
Mu	Gp	Mu_Gp	Female	Old	0	0	0	0	0	0	0	0	0
Mu	Gp	Mu_Gp	Male	Young	0	0	0	0	0	0	0	0	0
Mu	Gp	Mu_Gp	Male	Young	0	0	0	0	0	0	0	0	0
Mu	Gp	Mu_Gp	Male	Young	0	0	0	0	0	1	0	1	0
Mu	Gp	Mu_Gp	Male	Young	0	0	0	0	0	0	0	0	0
Mu	Gp	Mu_Gp	Male	Young	0	0	0	0	0	0	0	0	0
Mu	Gp	Mu_Gp	Male	Young	0	0	0	0	0	0	0	0	0
Mu	Gp	Mu_Gp	Male	Young	0	0	0	0	0	0	0	0	0
Mu	Gp	Mu_Gp	Male	Young	0	0	0	0	0	0	1	1	0
Mu	Gp	Mu_Gp	Male	Young	0	0	0	0	0	0	1	1	0
Mu	Gp	Mu_Gp	Male	Juvenile	0	0	0	0	0	0	0	0	0
Mu	Gp	Mu_Gp	Male	Young	0	0	0	0	0	0	0	0	0
Mu	Gp	Mu_Gp	Male	Young	0	0	0	0	0	0	0	0	0
Mu	Gp	Mu_Gp	Male	Young	1	0	1	0	0	0	0	1	0
Mu	Gp	Mu_Gp	Male	Young	0	0	0	0	0	0	0	0	0
Mu	Gp	Mu_Gp	Male	Young	0	0	0	0	0	0	0	0	0
Mu	Gp	Mu_Gp	Male	Young	0	0	0	0	0	0	0	0	0
Mu	Gp	Mu_Gp	Male	Young	0	0	0	0	0	0	0	0	0
Mu	Gp	Mu_Gp	Male	Juvenile	0	0	0	0	0	0	0	0	0
Mu	Gp	Mu_Gp	Male	Young	0	1	1	0	0	0	0	1	0
Mu	Gp	Mu_Gp	Male	Juvenile	1	0	1	1	0	0	0	1	0
Mu	Gp	Mu_Gp	Male	Juvenile	0	0	0	0	0	0	0	0	0
Mu	Gp	Mu_Gp	Male	Juvenile	0	0	0	0	0	0	0	0	0
Mu	Gp	Mu_Gp	Male	Old	0	0	0	0	0	0	0	0	0
Mu	Gp	Mu_Gp	Male	Young	0	0	0	0	0	0	1	1	0
Mu	Gp	Mu_Gp	Male	Juvenile	0	0	0	0	0	0	0	0	0
Mu	Gp	Mu_Gp	Male	Young	0	0	0	0	0	0	0	0	0
Mu	Gp	Mu_Gp	Male	Juvenile	0	0	0	0	0	0	0	0	0
Mu	Gp	Mu_Gp	Male	Juvenile	0	0	0	0	0	0	0	0	0
Mu	Gp	Mu_Gp	Male	Young	0	0	0	0	0	0	0	0	0
Mu	Gp	Mu_Gp	Male	Young	0	0	0	0	0	0	0	0	0
Mu	Gp	Mu_Gp	Male	Young	0	0	0	0	0	0	0	0	0
Mu	Gp	Mu_Gp	Male	Young	0	0	0	1	0	0	0	1	0
Mu	Gp	Mu_Gp	Male	Juvenile	0	0	0	0	0	0	0	0	0
Mu	Gp	Mu_Gp	Male	Young	0	0	0	0	0	0	0	0	0
Mu	Gp	Mu_Gp	Male	Juvenile	0	0	0	0	0	0	1	1	0
Mu	Gp	Mu_Gp	Male	Young	0	0	0	1	0	0	0	1	0
Mu	Gp	Mu_Gp	Female	Juvenile	0	0	0	0	0	0	1	1	0
Mu	Gp	Mu_Gp	Female	Young	0	0	0	0	0	0	0	0	0
Mu	Gp	Mu_Gp	Female	Young	0	0	0	0	0	0	0	0	0
Mu	Gp	Mu_Gp	Female	Old	1	0	1	0	0	0	1	1	0
Mu	Gp	Mu_Gp	Female	Young	0	0	0	0	0	0	1	1	0
Mu	Gp	Mu_Gp	Female	Young	0	0	0	0	0	0	0	0	0
Mu	Gp	Mu_Gp	Female	Old	0	0	0	0	0	0	0	0	0
Mu	Gp	Mu_Gp	Female	Young	0	0	0	0	0	0	0	0	0
Mu	Gp	Mu_Gp	Female	Young	0	0	0	0	0	0	0	0	0
Mu	Gp	Mu_Gp	Female	Old	1	0	1	0	0	0	0	1	0
Mu	Gp	Mu_Gp	Female	Young	0	0	0	0	0	0	0	0	0
Mu	Gp	Mu_Gp	Female	Juvenile	0	0	0	0	0	0	0	0	0
Mu	Gp	Mu_Gp	Female	Juvenile	0	0	0	0	0	0	0	0	0
Mu	Gp	Mu_Gp	Female	Young	0	0	0	0	0	0	0	0	0
Mu	Gp	Mu_Gp	Male	Juvenile	0	0	0	1	0	0	0	1	0
Mu	Gp	Mu_Gp	Male	Young	1	0	1	1	0	0	0	1	0
Mu	Gp	Mu_Gp	Male	Juvenile	0	0	0	1	0	0	0	1	0
Mu	Gp	Mu_Gp	Male	Young	0	0	0	0	0	0	0	0	0
Mu	Gp	Mu_Gp	Male	Juvenile	0	0	0	0	1	0	1	1	0
Mu	Gp	Mu_Gp	Male	Juvenile	0	0	0	0	0	0	0	0	0
Mu	Gp	Mu_Gp	Male	Young	0	0	0	0	0	0	0	0	0
Mu	Gp	Mu_Gp	Male	Young	0	0	0	0	0	0	0	0	0
Mu	Gp	Mu_Gp	Male	Young	0	0	0	0	0	0	0	0	0
Mu	Gp	Mu_Gp	Male	Juvenile	0	0	0	0	1	0	0	1	0
Mu	Gp	Mu_Gp	Male	Young	0	0	0	0	0	0	0	0	0
Mu	Gp	Mu_Gp	Female	Young	0	0	0	0	0	0	0	0	0
Mu	Gp	Mu_Gp	Female	Old	0	0	0	0	1	0	0	1	0
Mu	Gp	Mu_Gp	Female	Young	0	0	0	0	0	0	0	0	0
Mu	Gp	Mu_Gp	Female	Juvenile	0	0	0	0	0	0	0	0	0
Mu	Gp	Mu_Gp	Female	Young	0	0	0	0	0	0	0	0	0
Mu	Gp	Mu_Gp	Female	Juvenile	0	0	0	0	0	0	0	0	0
Mu	Gp	Mu_Gp	Female	Old	0	0	0	0	0	0	1	1	0
Mu	Gp	Mu_Gp	Female	Juvenile	0	0	0	0	0	0	0	0	0
Mu	Gp	Mu_Gp	Female	Young	0	0	0	0	0	0	0	0	0
Mu	Gp	Mu_Gp	Female	Young	0	0	0	0	0	0	0	0	0
Mu	Gp	Mu_Gp	Female	Juvenile	1	1	1	0	0	0	0	1	0
Mu	Gp	Mu_Gp	Female	Young	0	0	0	0	0	0	0	0	0
Mu	Gp	Mu_Gp	Female	Young	0	0	0	0	0	0	0	0	0
Mu	Gp	Mu_Gp	Female	Young	0	0	0	0	0	0	0	0	0
Mu	Gp	Mu_Gp	Female	Juvenile	0	0	0	0	0	0	0	0	0
Mu	Gp	Mu_Gp	Female	Juvenile	0	0	0	0	0	0	0	0	0
Mu	Gp	Mu_Gp	Female	Juvenile	0	0	0	0	0	0	0	0	0
Mu	Gp	Mu_Gp	Female	Juvenile	0	0	0	0	0	0	0	0	0
Mu	Gp	Mu_Gp	Female	Juvenile	0	0	0	0	0	0	0	0	0
Mu	Gp	Mu_Gp	Female	Young	0	0	0	0	0	0	0	0	0
Mu	Gp	Mu_Gp	Female	Juvenile	0	0	0	0	0	0	0	0	0
Mu	Gp	Mu_Gp	Female	Juvenile	0	0	0	0	0	0	0	0	0
Mu	Gp	Mu_Gp	Female	Juvenile	0	0	0	0	0	0	0	0	0
Mu	Gp	Mu_Gp	Female	Old	0	0	0	1	0	0	1	1	0
Mu	Gp	Mu_Gp	Male	Young	0	0	0	0	0	0	0	0	0
Mu	Gp	Mu_Gp	Male	Young	0	0	0	0	0	0	0	0	0
Mu	Gp	Mu_Gp	Male	Young	0	0	0	0	0	0	1	1	0
Mu	Gp	Mu_Gp	Male	Young	0	0	0	0	0	0	1	1	0
Mu	Gp	Mu_Gp	Male	Young	0	0	0	0	0	0	0	0	0
Mu	Gp	Mu_Gp	Male	Old	1	0	1	0	0	0	0	1	0
Mu	Gp	Mu_Gp	Male	Young	0	0	0	0	0	0	0	0	0
Mu	Gp	Mu_Gp	Male	Juvenile	0	0	0	0	0	0	1	1	0
Mu	Gp	Mu_Gp	Male	Young	0	0	0	0	0	0	1	1	0
Mu	Gp	Mu_Gp	Male	Young	0	0	0	0	0	0	0	0	0
Mu	Gp	Mu_Gp	Male	Juvenile	0	0	0	0	0	0	1	1	0
Mu	Gp	Mu_Gp	Male	Young	0	0	0	1	0	0	1	1	0
Mu	Gp	Mu_Gp	Male	Young	0	0	0	1	0	0	0	1	0
Mu	Gp	Mu_Gp	Male	Young	1	0	1	0	0	0	1	1	0
Mu	Gp	Mu_Gp	Male	Young	0	0	0	0	0	0	1	1	0
Mu	Gp	Mu_Gp	Male	Juvenile	0	0	0	0	0	0	1	1	0
Mu	Gp	Mu_Gp	Male	Young	0	0	0	0	0	0	0	0	0
Mu	Gp	Mu_Gp	Male	Juvenile	0	0	0	0	0	0	0	0	0
Mu	Gp	Mu_Gp	Male	Young	0	0	0	0	0	0	0	0	0
Mu	Gp	Mu_Gp	Male	Juvenile	1	0	1	0	0	0	0	1	0
Mu	Gp	Mu_Gp	Female	Juvenile	0	0	0	0	0	0	0	0	0
Mu	Gp	Mu_Gp	Female	Young	0	0	0	0	0	0	0	0	0
Mu	Gp	Mu_Gp	Female	Young	0	0	0	0	0	0	0	0	0
Mu	Gp	Mu_Gp	Female	Young	1	0	1	0	0	0	0	1	0
Mu	Gp	Mu_Gp	Female	Juvenile	0	0	0	0	0	0	0	0	0
Mu	Gp	Mu_Gp	Female	Juvenile	0	0	0	0	0	0	0	0	0
Mu	Gp	Mu_Gp	Female	Young	0	0	0	0	0	0	0	0	0
Mu	Gp	Mu_Gp	Female	Juvenile	0	0	0	0	0	0	0	0	0
Mu	Gp	Mu_Gp	Female	Young	0	0	0	0	0	0	0	0	0
Mu	Gp	Mu_Gp	Female	Juvenile	0	0	0	0	0	0	0	0	0
Mu	Gp	Mu_Gp	Female	Juvenile	0	0	0	0	0	0	0	0	0
Mu	Gp	Mu_Gp	Female	Juvenile	1	0	1	0	0	0	0	1	0
Mu	Gp	Mu_Gp	Female	Old	0	0	0	0	0	0	0	0	0
Mu	Gp	Mu_Gp	Female	Juvenile	0	0	0	0	0	0	1	1	0
Mu	Gp	Mu_Gp	Female	Juvenile	0	0	0	0	0	0	1	1	0
Mu	Gp	Mu_Gp	Female	Young	0	0	0	0	0	0	0	0	0
Mu	Gp	Mu_Gp	Female	Young	0	0	0	0	0	0	0	0	0
Mu	Gp	Mu_Gp	Female	Young	0	0	0	0	0	0	0	0	0
Mu	Gp	Mu_Gp	Female	Old	0	0	0	0	0	0	1	1	0
Mu	Gp	Mu_Gp	Female	Young	0	0	0	1	0	0	1	1	0
Mu	Gp	Mu_Gp	Female	Young	1	0	1	0	0	0	0	1	0
Mu	Gp	Mu_Gp	Female	Juvenile	0	0	0	0	0	0	1	1	0
Mu	Gp	Mu_Gp	Male	Young	0	0	0	0	0	0	0	0	0
Mu	Gp	Mu_Gp	Male	Juvenile	1	0	1	1	0	0	1	1	0
Mu	Gp	Mu_Gp	Male	Young	0	0	0	0	0	0	0	0	1
Mu	Gp	Mu_Gp	Male	Juvenile	0	0	0	0	0	0	1	1	0
Mu	Gp	Mu_Gp	Male	Juvenile	0	0	0	0	0	0	0	0	0
Mu	Gp	Mu_Gp	Male	Young	0	0	0	0	0	0	1	1	0
Mu	Gp	Mu_Gp	Male	Juvenile	0	0	0	1	0	0	0	1	0
Mu	Gp	Mu_Gp	Male	Juvenile	0	0	0	0	0	0	1	1	0
Mu	Gp	Mu_Gp	Male	Young	0	0	0	0	0	0	0	0	0
Mu	Gp	Mu_Gp	Male	Young	0	0	0	0	0	0	1	1	0
Mu	Gp	Mu_Gp	Male	Young	1	0	1	0	0	0	1	1	0
Mu	Gp	Mu_Gp	Male	Young	0	0	0	0	0	0	1	1	0
Mu	Gp	Mu_Gp	Male	Young	0	0	0	1	0	0	0	1	0
Mu	Gp	Mu_Gp	Male	Juvenile	0	0	0	0	0	0	0	0	0
Mu	Gp	Mu_Gp	Male	Young	0	0	0	1	0	0	1	1	0
Mu	Gp	Mu_Gp	Male	Juvenile	0	0	0	0	0	0	1	1	0
Mu	Gp	Mu_Gp	Male	Young	0	0	0	0	0	0	1	1	0
Mu	Gp	Mu_Gp	Male	Juvenile	0	0	0	0	0	0	1	1	0
Mu	Gp	Mu_Gp	Male	Young	0	0	0	0	0	0	0	0	0
Mu	Gp	Mu_Gp	Male	Juvenile	0	0	0	1	0	0	0	1	0
Mu	Gp	Mu_Gp	Male	Juvenile	1	0	1	0	0	0	1	1	0
Mu	Gp	Mu_Gp	Male	Old	0	0	0	0	0	0	0	0	0
Mu	Gp	Mu_Gp	Male	Young	0	0	0	0	0	0	1	1	0
Mu	Gp	Mu_Gp	Male	Young	0	0	0	0	0	0	0	0	0
Mu	Gp	Mu_Gp	Male	Young	0	0	0	0	0	0	1	1	0
Mu	Gp	Mu_Gp	Male	Young	0	0	0	0	0	0	0	0	0
Mu	Gp	Mu_Gp	Male	Young	0	0	0	0	0	0	0	0	0
Mu	Gp	Mu_Gp	Male	Young	0	0	0	0	0	1	0	1	0
Mu	Gp	Mu_Gp	Male	Young	0	0	0	0	0	1	0	1	0
Mu	Gp	Mu_Gp	Male	Young	0	0	0	0	0	0	0	0	0
Mu	Gp	Mu_Gp	Male	Young	1	0	1	0	0	0	0	1	0
Mu	Gp	Mu_Gp	Female	Young	0	0	0	0	0	0	0	0	0
Mu	Gp	Mu_Gp	Female	Old	0	0	0	0	0	1	0	1	0
Mu	Gp	Mu_Gp	Female	Young	0	0	0	0	0	0	0	0	0
Mu	Gp	Mu_Gp	Female	Juvenile	0	0	0	0	0	1	0	1	0
Mu	Gp	Mu_Gp	Female	Young	0	0	0	0	0	1	0	1	0
Mu	Gp	Mu_Gp	Female	Young	0	0	0	0	0	0	0	0	0
Mu	Gp	Mu_Gp	Female	Juvenile	0	0	0	0	0	0	0	0	0
Mu	Gp	Mu_Gp	Female	Old	0	0	0	1	1	1	1	1	0
Mu	Gp	Mu_Gp	Female	Old	0	0	0	0	0	0	0	0	0
Mu	Gp	Mu_Gp	Female	Young	0	0	0	0	0	0	0	0	0
Mu	Gp	Mu_Gp	Female	Young	0	0	0	0	0	0	1	1	0
Mu	Gp	Mu_Gp	Female	Young	0	0	0	0	0	0	0	0	0
Mu	Gp	Mu_Gp	Male	Young	0	0	0	0	0	0	1	1	0
Mu	Gp	Mu_Gp	Male	Young	0	0	0	0	0	0	0	0	0
Mu	Gp	Mu_Gp	Male	Young	0	0	0	0	0	0	0	0	0
Mu	Gp	Mu_Gp	Male	Young	0	1	1	0	0	0	1	1	0
Mu	Gp	Mu_Gp	Male	Young	0	0	0	0	0	0	1	1	0
Mu	Gp	Mu_Gp	Male	Young	1	0	1	0	0	0	0	1	0
Mu	Gp	Mu_Gp	Male	Young	0	0	0	0	0	0	1	1	0
Mu	Gp	Mu_Gp	Male	Juvenile	0	0	0	0	0	0	1	1	0
Mu	Gp	Mu_Gp	Male	Young	0	0	0	0	0	0	0	0	0
Mu	Gp	Mu_Gp	Male	Young	0	0	0	0	0	0	0	0	0
Mu	Gp	Mu_Gp	Male	Juvenile	1	0	1	0	0	0	0	1	0
Mu	Gp	Mu_Gp	Male	Young	0	0	0	0	0	0	1	1	0
Mu	Gp	Mu_Gp	Male	Young	0	0	0	0	0	0	0	0	0
Mu	Gp	Mu_Gp	Male	Young	0	0	0	0	0	0	0	0	0
Mu	Gp	Mu_Gp	Male	Young	0	0	0	0	0	0	0	0	0
Mu	Gp	Mu_Gp	Male	Young	0	0	0	0	0	0	0	0	0
Mu	Gp	Mu_Gp	Male	Young	0	0	0	0	0	0	0	0	0
Mu	Gp	Mu_Gp	Male	Young	0	0	0	0	0	0	0	0	0
Mu	Gp	Mu_Gp	Male	Juvenile	0	0	0	0	0	0	0	0	0
Mu	Gp	Mu_Gp	Male	Young	0	0	0	0	0	0	0	0	0
Mu	Gp	Mu_Gp	Male	Young	0	0	0	0	0	0	0	0	0
Mu	Gp	Mu_Gp	Male	Young	0	0	0	0	0	0	0	0	0
Mu	Gp	Mu_Gp	Male	Young	0	0	0	0	0	0	0	0	0
Mu	Gp	Mu_Gp	Male	Young	0	0	0	0	0	0	0	0	0
Mu	Gp	Mu_Gp	Male	Young	0	0	0	0	0	0	0	0	0
Mu	Gp	Mu_Gp	Male	Young	0	0	0	0	0	0	0	0	0
Mu	Gp	Mu_Gp	Male	Young	0	0	0	0	0	0	0	0	0
Mu	Gp	Mu_Gp	Male	Juvenile	0	0	0	0	0	0	0	0	0
Mu	Gp	Mu_Gp	Male	Juvenile	0	0	0	0	0	0	0	0	0
Mu	Gp	Mu_Gp	Male	Young	0	0	0	0	0	0	0	0	0
Mu	Gp	Mu_Gp	Male	Juvenile	0	0	0	0	0	0	1	1	0
Mu	Gp	Mu_Gp	Male	Old	0	0	0	0	0	0	0	0	0
Mu	Gp	Mu_Gp	Male	Young	0	0	0	0	0	0	1	1	0
Mu	Gp	Mu_Gp	Male	Young	0	0	0	0	0	0	0	0	0
Mu	Gp	Mu_Gp	Male	Juvenile	0	0	0	0	0	0	0	0	0
Mu	Gp	Mu_Gp	Female	Juvenile	0	0	0	0	0	0	0	0	0
Mu	Gp	Mu_Gp	Female	Juvenile	1	0	1	0	0	0	1	1	0
Mu	Gp	Mu_Gp	Female	Young	0	0	0	1	0	0	0	1	0
Mu	Gp	Mu_Gp	Female	Young	0	0	0	0	0	0	0	0	0
Mu	Gp	Mu_Gp	Female	Juvenile	0	0	0	0	0	0	0	0	0
Mu	Gp	Mu_Gp	Female	Young	1	0	1	0	0	0	0	1	0
Mu	Gp	Mu_Gp	Female	Juvenile	0	0	0	0	0	0	0	0	0
Mu	Gp	Mu_Gp	Female	Young	1	0	1	0	0	1	0	1	0
Mu	Gp	Mu_Gp	Female	Juvenile	0	0	0	1	0	1	0	1	0
Mu	Gp	Mu_Gp	Female	Young	0	0	0	0	0	0	0	0	0
Mu	Gp	Mu_Gp	Female	Juvenile	0	0	0	0	0	0	1	1	0
Mu	Gp	Mu_Gp	Female	Juvenile	0	0	0	0	0	0	0	0	0
Mu	Gp	Mu_Gp	Female	Juvenile	0	0	0	0	0	0	1	1	0
Mu	Gp	Mu_Gp	Female	Juvenile	0	0	0	0	0	0	0	0	0
Mu	Gp	Mu_Gp	Female	Juvenile	0	0	0	0	0	0	1	1	0
Mu	Gp	Mu_Gp	Female	Old	0	0	0	0	0	0	0	0	0
Mu	Gp	Mu_Gp	Female	Juvenile	0	0	0	0	0	0	0	0	0
Mu	Gp	Mu_Gp	Female	Old	0	0	0	0	0	0	0	0	0
Mu	Gp	Mu_Gp	Female	Juvenile	0	0	0	0	0	0	0	0	0
Mu	Gp	Mu_Gp	Female	Young	0	0	0	0	0	0	0	0	0
Mu	Gp	Mu_Gp	Female	Young	0	0	0	0	0	0	0	0	0
Mu	Gp	Mu_Gp	Female	Juvenile	0	0	0	0	0	0	0	0	0
Mu	Gp	Mu_Gp	Female	Juvenile	0	0	0	0	0	0	0	0	0
Mu	Gp	Mu_Gp	Female	Juvenile	0	0	0	0	0	0	0	0	0
Mu	Gp	Mu_Gp	Female	Young	0	0	0	0	0	0	0	0	0
Mu	Gp	Mu_Gp	Female	Young	0	0	0	0	0	0	0	0	0
Mu	Gp	Mu_Gp	Female	Juvenile	0	0	0	0	0	0	0	0	0
Mu	Gp	Mu_Gp	Female	Old	0	0	0	0	0	0	0	0	1
Mu	Gp	Mu_Gp	Female	Juvenile	0	0	0	0	0	0	1	1	0
Mu	Gp	Mu_Gp	Male	Juvenile	0	0	0	0	0	0	0	0	0
Zu	Gp	Zu_Gp	Male	Young	0	0	0	0	0	0	1	1	1
Zu	Gp	Zu_Gp	Male	Juvenile	0	0	0	0	0	0	0	0	1
Zu	Gp	Zu_Gp	Male	Young	0	0	0	0	0	0	1	1	1
Zu	Gp	Zu_Gp	Male	Juvenile	0	0	0	0	0	0	0	0	0
Zu	Gp	Zu_Gp	Male	Young	0	0	0	0	0	0	0	0	1
Zu	Gp	Zu_Gp	Male	Juvenile	0	0	0	0	0	1	0	1	0
Zu	Gp	Zu_Gp	Male	Young	0	0	0	0	0	0	0	0	0
Zu	Gp	Zu_Gp	Male	Young	0	0	0	0	0	0	0	0	0
Zu	Gp	Zu_Gp	Male	Juvenile	0	0	0	0	0	0	0	0	1
Zu	Gp	Zu_Gp	Male	Young	0	0	0	0	0	0	0	0	0
Zu	Gp	Zu_Gp	Male	Juvenile	1	0	1	0	0	0	0	1	0
Zu	Gp	Zu_Gp	Male	Juvenile	0	0	0	1	0	0	0	1	0
Zu	Gp	Zu_Gp	Male	Juvenile	1	0	1	1	0	0	0	1	1
Zu	Gp	Zu_Gp	Male	Juvenile	0	0	0	0	0	0	0	0	1
Zu	Gp	Zu_Gp	Male	Young	1	0	1	1	0	0	0	1	0
Zu	Gp	Zu_Gp	Male	Old	0	1	1	0	0	0	0	1	0
Zu	Gp	Zu_Gp	Male	Young	0	0	0	0	0	0	0	0	1
Zu	Gp	Zu_Gp	Male	Juvenile	0	0	0	0	0	0	1	1	1
Zu	Gp	Zu_Gp	Male	Young	1	0	1	0	0	0	0	1	0
Zu	Gp	Zu_Gp	Male	Juvenile	0	0	0	0	0	1	0	1	1
Zu	Gp	Zu_Gp	Male	Young	0	0	0	0	0	0	0	0	1
Zu	Gp	Zu_Gp	Male	Juvenile	0	0	0	0	0	0	1	1	0
Zu	Gp	Zu_Gp	Male	Juvenile	0	0	0	0	0	0	1	1	1
Zu	Gp	Zu_Gp	Male	Juvenile	0	0	0	0	0	0	0	0	0
Zu	Gp	Zu_Gp	Male	Young	0	0	0	0	0	0	0	0	0
Zu	Gp	Zu_Gp	Male	Young	0	0	0	0	0	0	0	0	1
Zu	Gp	Zu_Gp	Male	Juvenile	0	0	0	0	0	0	0	0	1
Zu	Gp	Zu_Gp	Male	Juvenile	0	0	0	0	0	0	0	0	0
Zu	Gp	Zu_Gp	Male	Young	0	0	0	0	0	0	0	0	1
Zu	Gp	Zu_Gp	Male	Young	0	0	0	0	0	0	0	0	1
Zu	Gp	Zu_Gp	Female	Young	0	0	0	0	0	0	0	0	0
Zu	Gp	Zu_Gp	Female	Old	0	0	0	0	0	0	0	0	1
Zu	Gp	Zu_Gp	Female	Old	0	0	0	0	0	0	1	1	1
Zu	Gp	Zu_Gp	Female	Old	0	0	0	0	0	0	0	0	1
Zu	Gp	Zu_Gp	Female	Young	0	0	0	0	0	0	0	0	0
Zu	Gp	Zu_Gp	Female	Young	0	0	0	1	0	0	0	1	1
Zu	Gp	Zu_Gp	Female	Juvenile	0	0	0	0	0	0	1	1	0
Zu	Gp	Zu_Gp	Female	Young	0	0	0	0	0	0	0	0	1
Zu	Gp	Zu_Gp	Female	Juvenile	0	0	0	0	0	0	0	0	0
Zu	Gp	Zu_Gp	Female	Young	0	0	0	0	0	0	0	0	1
Zu	Gp	Zu_Gp	Female	Young	0	0	0	0	0	0	0	0	0
Zu	Gp	Zu_Gp	Female	Juvenile	0	0	0	0	0	0	1	1	1
Zu	Gp	Zu_Gp	Female	Juvenile	0	0	0	0	0	0	0	0	0
Zu	Gp	Zu_Gp	Female	Young	0	0	0	0	0	0	0	0	1
Zu	Gp	Zu_Gp	Female	Young	0	0	0	0	0	0	0	0	1
Zu	Gp	Zu_Gp	Male	Juvenile	0	0	0	1	0	0	0	1	1
Zu	Gp	Zu_Gp	Male	Young	1	0	1	0	0	0	0	1	1
Zu	Gp	Zu_Gp	Male	Juvenile	0	0	0	0	0	0	1	1	0
Zu	Gp	Zu_Gp	Male	Juvenile	0	0	0	0	0	0	0	0	1
Zu	Gp	Zu_Gp	Male	Young	0	0	0	0	0	0	0	0	0
Zu	Gp	Zu_Gp	Male	Young	0	0	0	0	0	0	0	0	1
Zu	Gp	Zu_Gp	Male	Juvenile	0	0	0	0	0	0	0	0	1
Zu	Gp	Zu_Gp	Male	Juvenile	0	0	0	0	0	0	0	0	1
Zu	Gp	Zu_Gp	Male	Young	0	0	0	0	0	0	0	0	1
Zu	Gp	Zu_Gp	Male	Young	0	0	0	0	0	0	0	0	0
Zu	Gp	Zu_Gp	Male	Young	1	0	1	0	0	0	0	1	1
Zu	Gp	Zu_Gp	Male	Young	0	0	0	0	0	0	0	0	1
Zu	Gp	Zu_Gp	Male	Young	0	0	0	0	0	0	1	1	1
Zu	Gp	Zu_Gp	Male	Young	0	0	0	0	0	0	0	0	0
Zu	Gp	Zu_Gp	Male	Young	0	0	0	0	0	0	1	1	1
Zu	Gp	Zu_Gp	Male	Young	0	0	0	0	0	0	1	1	1
Zu	Gp	Zu_Gp	Male	Young	0	0	0	0	0	0	0	0	1
Zu	Gp	Zu_Gp	Male	Young	0	0	0	0	0	0	1	1	0
Zu	Gp	Zu_Gp	Male	Young	0	0	0	0	0	0	1	1	0
Zu	Gp	Zu_Gp	Male	Juvenile	0	0	0	0	0	0	1	1	1
Zu	Gp	Zu_Gp	Male	Juvenile	0	0	0	0	0	0	1	1	1
Zu	Gp	Zu_Gp	Male	Young	0	0	0	0	0	0	1	1	1
Zu	Gp	Zu_Gp	Male	Young	0	0	0	0	0	0	0	0	1
Zu	Gp	Zu_Gp	Male	Juvenile	0	0	0	1	0	0	0	1	1
Zu	Gp	Zu_Gp	Male	Juvenile	0	0	0	0	0	0	1	1	1
Zu	Gp	Zu_Gp	Male	Juvenile	0	0	0	0	0	0	1	1	1
Zu	Gp	Zu_Gp	Male	Young	0	0	0	0	0	0	0	0	0
Zu	Gp	Zu_Gp	Male	Juvenile	0	0	0	1	0	0	1	1	1
Zu	Gp	Zu_Gp	Male	Young	0	0	0	0	0	0	1	1	0
Zu	Gp	Zu_Gp	Male	Young	0	0	0	0	0	0	1	1	0
Zu	Gp	Zu_Gp	Male	Juvenile	0	0	0	0	0	0	1	1	1
Zu	Gp	Zu_Gp	Male	Young	0	0	0	0	0	0	1	1	0
Zu	Gp	Zu_Gp	Male	Young	1	0	1	0	0	0	1	1	1
Zu	Gp	Zu_Gp	Male	Young	0	0	0	1	0	0	1	1	0
Zu	Gp	Zu_Gp	Male	Young	0	0	0	0	0	0	1	1	0
Zu	Gp	Zu_Gp	Male	Young	1	0	1	0	0	0	1	1	1
Zu	Gp	Zu_Gp	Male	Young	0	0	0	0	0	0	1	1	0
Zu	Gp	Zu_Gp	Male	Young	0	0	0	0	0	0	1	1	1
Zu	Gp	Zu_Gp	Male	Juvenile	0	0	0	0	0	1	1	1	1
Zu	Gp	Zu_Gp	Male	Young	0	0	0	0	0	0	1	1	0
Zu	Gp	Zu_Gp	Male	Juvenile	0	0	0	0	0	0	1	1	0
Zu	Gp	Zu_Gp	Male	Juvenile	0	0	0	0	0	0	1	1	1
Zu	Gp	Zu_Gp	Male	Juvenile	0	0	0	0	0	0	1	1	1
Zu	Gp	Zu_Gp	Male	Juvenile	0	0	0	0	0	0	1	1	1
Zu	Gp	Zu_Gp	Male	Old	1	1	1	1	0	0	0	1	0
Zu	Gp	Zu_Gp	Female	Young	0	0	0	0	0	0	1	1	1
Zu	Gp	Zu_Gp	Female	Young	0	0	0	0	0	0	1	1	0
Zu	Gp	Zu_Gp	Female	Young	0	0	0	0	0	0	1	1	1
Zu	Gp	Zu_Gp	Female	Young	0	0	0	1	0	0	1	1	1
Zu	Gp	Zu_Gp	Female	Young	0	0	0	0	0	0	1	1	1
Zu	Gp	Zu_Gp	Female	Old	0	0	0	1	0	0	0	1	0
Zu	Gp	Zu_Gp	Female	Young	0	0	0	0	0	0	1	1	0
Zu	Gp	Zu_Gp	Female	Juvenile	1	0	1	0	0	0	0	1	1
Zu	Gp	Zu_Gp	Female	Young	0	0	0	0	0	0	0	0	1
Zu	Gp	Zu_Gp	Female	Juvenile	0	0	0	0	0	0	1	1	1
Zu	Gp	Zu_Gp	Female	Young	0	0	0	0	0	0	0	0	1
Zu	Gp	Zu_Gp	Female	Juvenile	0	0	0	0	0	0	1	1	1
Zu	Gp	Zu_Gp	Female	Old	0	0	0	0	0	0	1	1	0
Zu	Gp	Zu_Gp	Female	Juvenile	0	0	0	0	0	0	1	1	1
Zu	Gp	Zu_Gp	Female	Juvenile	0	0	0	0	0	0	1	1	0
Zu	Gp	Zu_Gp	Female	Young	0	0	0	0	0	0	1	1	0
Zu	Gp	Zu_Gp	Female	Juvenile	0	0	0	0	0	0	1	1	0
Zu	Gp	Zu_Gp	Female	Juvenile	0	0	0	0	0	0	1	1	0
Zu	Gp	Zu_Gp	Male	Young	0	0	0	0	0	0	1	1	0
Zu	Gp	Zu_Gp	Male	Juvenile	0	0	0	0	1	0	0	1	0
Zu	Gp	Zu_Gp	Male	Young	0	0	0	0	0	0	0	0	1
Zu	Gp	Zu_Gp	Male	Young	0	0	0	0	0	0	1	1	1
Zu	Gp	Zu_Gp	Male	Juvenile	0	0	0	0	0	0	0	0	0
Zu	Gp	Zu_Gp	Male	Juvenile	0	0	0	0	0	0	1	1	1
Zu	Gp	Zu_Gp	Male	Juvenile	0	0	0	0	0	0	0	0	1
Zu	Gp	Zu_Gp	Male	Old	0	0	0	0	0	0	0	0	0
Zu	Gp	Zu_Gp	Male	Juvenile	0	0	0	0	0	0	0	0	1
Zu	Gp	Zu_Gp	Male	Young	0	0	0	0	0	0	0	0	0
Zu	Gp	Zu_Gp	Male	Juvenile	0	0	0	0	0	0	1	1	1
Zu	Gp	Zu_Gp	Male	Juvenile	0	0	0	0	0	0	0	0	1
Zu	Gp	Zu_Gp	Male	Old	0	0	0	0	0	0	0	0	0
Zu	Gp	Zu_Gp	Male	Juvenile	1	1	1	0	0	0	0	1	0
Zu	Gp	Zu_Gp	Male	Juvenile	0	0	0	0	0	0	0	0	1
Zu	Gp	Zu_Gp	Male	Old	0	0	0	0	0	0	1	1	1
Zu	Gp	Zu_Gp	Male	Young	0	0	0	0	0	0	1	1	0
Zu	Gp	Zu_Gp	Male	Young	0	0	0	0	0	0	0	0	1
Zu	Gp	Zu_Gp	Male	Young	0	0	0	0	0	0	1	1	1
Zu	Gp	Zu_Gp	Male	Old	0	0	0	0	0	0	1	1	0
Zu	Gp	Zu_Gp	Female	Young	0	0	0	0	0	0	1	1	1
Zu	Gp	Zu_Gp	Male	Young	0	0	0	0	0	0	1	1	1
